# Supplementary material for: Genetic predisposition to type 2 diabetes mellitus and aortic dissection: a Mendelian randomisation study
Source: Front Cardiovasc Med. 2024 Jul 22;11:1382702. doi: 10.3389/fcvm.2024.1382702 (PMC11298347; doi:10.3389/fcvm.2024.1382702)
Supplement: Supplementary file 1 [file Datasheet1.xlsx]

## Sheet: Table S1
Supplementary Table 1. Information of instrumental variables
Traits	SNP	effect allele	other allele	eaf	p	se	beta	individuals	R2	F
Type 2 diabetes	rs6657819	C	G	0.53	1.7e-08	0.0075	-0.042	157384	0.000199218	31.3596
Type 2 diabetes	rs2793829	T	C	0.11	1.4e-15	0.012	0.095	157384	0.000398062	62.6728
Type 2 diabetes	rs340874	T	C	0.45	4.8e-21	0.0075	-0.071	157384	0.000569097	89.6166
Type 2 diabetes	rs2494196	A	C	0.28	2.2e-13	0.0083	-0.061	157384	0.000343079	54.013
Type 2 diabetes	rs348330	A	G	0.64	3.7e-11	0.0078	-0.052	157384	0.000282315	44.4439
Type 2 diabetes	rs3768321	T	G	0.2	9.6e-16	0.0094	0.075	157384	0.000404325	63.6592
Type 2 diabetes	rs58432198	T	C	0.12	1.4e-09	0.012	-0.073	157073	0.000235548	37.0065
Type 2 diabetes	rs11688682	C	G	0.27	1.6e-13	0.0088	-0.065	157384	0.000346538	54.5577
Type 2 diabetes	rs7579654	T	C	0.064	1.8e-09	0.015	-0.092	157384	0.000238962	37.6173
Type 2 diabetes	rs10184004	T	C	0.41	4.3e-26	0.0076	-0.08	157384	0.000703536	110.802
Type 2 diabetes	rs113414093	A	G	0.051	6.6e-09	0.02	0.12	157384	0.000228688	35.9995
Type 2 diabetes	rs2972144	A	G	0.36	2.9e-40	0.0078	-0.1	157384	0.00104327	164.363
Type 2 diabetes	rs1260326	T	C	0.4	7.4e-19	0.0076	-0.067	157384	0.000493569	77.7172
Type 2 diabetes	rs77101426	A	G	0.071	5.5e-28	0.015	-0.16	157384	0.000722409	113.776
Type 2 diabetes	rs243019	T	C	0.54	2.1e-15	0.0075	-0.059	157384	0.000393052	61.8837
Type 2 diabetes	rs2080385	T	G	0.24	1.8e-09	0.0087	-0.052	157384	0.000226939	35.7242
Type 2 diabetes	rs11708067	A	G	0.77	3.1e-33	0.0089	0.11	157384	0.000969669	152.757
Type 2 diabetes	rs17036160	T	C	0.12	8.6e-26	0.011	-0.12	157384	0.000755594	119.007
Type 2 diabetes	rs4679370	T	C	0.46	3.4e-10	0.0075	-0.047	157384	0.000249462	39.2706
Type 2 diabetes	rs2347252	T	C	0.84	1.1e-09	0.01	-0.062	157384	0.000244184	38.4395
Type 2 diabetes	rs114863656	T	C	0.96	1.4e-11	0.02	0.13	157384	0.00026838	42.2495
Type 2 diabetes	rs6770420	A	G	0.37	2.6e-22	0.0077	-0.075	157384	0.000602447	94.8715
Type 2 diabetes	rs6780171	A	T	0.31	2.4e-51	0.008	0.12	157384	0.00142758	224.997
Type 2 diabetes	rs4686471	T	C	0.39	1.1e-19	0.0077	-0.07	157384	0.000524839	82.6436
Type 2 diabetes	rs35352848	T	C	0.79	5.4e-22	0.0092	0.089	157384	0.000594272	93.5834
Type 2 diabetes	rs7640397	T	C	0.58	5.6e-10	0.0075	0.046	157384	0.000238962	37.6173
Type 2 diabetes	rs2292662	T	C	0.16	8.3e-11	0.01	-0.067	157384	0.000285145	44.8894
Type 2 diabetes	rs4132228	T	C	0.29	2.6e-16	0.0083	-0.068	157384	0.000426301	67.1206
Type 2 diabetes	rs6813195	T	C	0.28	7e-14	0.0084	-0.063	157384	0.000357278	56.2493
Type 2 diabetes	rs4865436	C	G	0.71	3.5e-11	0.0088	-0.058	157384	0.000275937	43.4395
Type 2 diabetes	rs73875816	T	C	0.85	2e-11	0.011	0.071	157384	0.00026464	41.6606
Type 2 diabetes	rs1801213	C	G	0.33	1.9e-32	0.0079	-0.094	157384	0.000898774	141.578
Type 2 diabetes	rs56187241	T	C	0.041	7.3e-12	0.019	0.13	157384	0.000297365	46.8138
Type 2 diabetes	rs10471048	C	G	0.65	8e-09	0.0078	-0.045	157384	0.000211438	33.2836
Type 2 diabetes	rs7660000	T	C	0.29	3.7e-08	0.0083	-0.046	157384	0.000195126	30.7152
Type 2 diabetes	rs115505614	T	C	0.05	3.8e-27	0.018	0.19	157384	0.000707448	111.418
Type 2 diabetes	rs329124	A	G	0.58	1.7e-13	0.0075	-0.055	157384	0.000341581	53.7771
Type 2 diabetes	rs6885132	C	G	0.9	6.6e-14	0.013	0.095	157384	0.000339197	53.4017
Type 2 diabetes	rs3934712	T	C	0.79	3.2e-08	0.0092	-0.051	157384	0.000195218	30.7298
Type 2 diabetes	rs2648731	A	G	0.22	1.5e-08	0.009	0.051	157384	0.000203989	32.1107
Type 2 diabetes	rs4865796	A	G	0.69	6.7e-14	0.0081	0.061	157384	0.000360224	56.7132
Type 2 diabetes	rs465002	T	C	0.74	7.6e-21	0.0085	0.08	157384	0.000562519	88.5802
Type 2 diabetes	rs4976033	A	G	0.59	1e-09	0.0077	-0.047	157384	0.000236674	37.2571
Type 2 diabetes	rs4457053	A	G	0.69	1.5e-17	0.0081	-0.069	157384	0.000460858	72.5642
Type 2 diabetes	rs719727	A	G	0.76	2.4e-17	0.0087	0.074	157384	0.000459478	72.3468
Type 2 diabetes	rs1573090	T	G	0.53	6.1e-13	0.0076	0.055	157384	0.000332654	52.3712
Type 2 diabetes	rs2982521	A	T	0.38	8.8e-09	0.0077	0.044	157384	0.000207431	32.6526
Type 2 diabetes	rs474513	A	G	0.52	1.3e-11	0.0075	0.051	157384	0.000293717	46.2394
Type 2 diabetes	rs4709746	T	C	0.13	3.5e-11	0.011	-0.074	157384	0.00028747	45.2556
Type 2 diabetes	rs7451008	T	C	0.73	7e-76	0.0083	-0.15	157384	0.00207093	326.603
Type 2 diabetes	rs2239526	A	G	0.73	3e-12	0.0085	0.059	157073	0.000306642	48.1793
Type 2 diabetes	rs9275152	T	C	0.9	1.2e-21	0.013	-0.12	157074	0.000542171	85.206
Type 2 diabetes	rs13195441	A	G	0.28	4.6e-08	0.0084	0.046	157073	0.000190885	29.9883
Type 2 diabetes	rs115675705	A	G	0.96	3.1e-08	0.021	-0.12	157384	0.000207431	32.6526
Type 2 diabetes	rs998584	A	C	0.48	2.2e-13	0.0075	0.055	157384	0.000341581	53.7771
Type 2 diabetes	rs4714704	A	G	0.27	2.6e-09	0.0084	0.05	157384	0.000225073	35.4304
Type 2 diabetes	rs648795	A	T	0.42	3.5e-10	0.0076	0.048	157384	0.000253387	39.8887
Type 2 diabetes	rs9379084	A	G	0.11	3.8e-23	0.012	-0.12	157384	0.000634985	99.9987
Type 2 diabetes	rs61462211	C	G	0.33	1e-16	0.0082	0.068	157384	0.000436757	68.7677
Type 2 diabetes	rs17168486	T	C	0.17	7.5e-14	0.0098	0.073	157384	0.000352436	55.4866
Type 2 diabetes	rs2215383	T	C	0.46	1.7e-21	0.0075	-0.071	157384	0.000569097	89.6166
Type 2 diabetes	rs6459733	C	G	0.33	1e-14	0.008	-0.062	157384	0.000381485	60.0617
Type 2 diabetes	rs849135	A	G	0.49	7.2e-41	0.0075	-0.1	157384	0.00112831	177.776
Type 2 diabetes	rs878521	A	G	0.25	8.7e-13	0.0087	0.062	157384	0.000322585	50.7855
Type 2 diabetes	rs13266634	T	C	0.31	3.1e-53	0.0081	-0.12	157384	0.0013926	219.476
Type 2 diabetes	rs17772814	A	G	0.082	4e-08	0.015	-0.082	157384	0.000189846	29.8841
Type 2 diabetes	rs3757971	T	C	0.62	8.2e-16	0.0078	-0.063	157384	0.000414335	65.2359
Type 2 diabetes	rs7015203	T	C	0.55	5.2e-09	0.0075	0.044	157384	0.000218639	34.4173
Type 2 diabetes	rs515071	A	G	0.24	4.9e-28	0.0088	-0.097	157384	0.000771405	121.499
Type 2 diabetes	rs1320164	A	G	0.5	5.5e-12	0.0074	-0.051	157384	0.000301707	47.4976
Type 2 diabetes	rs28429551	A	T	0.75	2e-19	0.0088	0.079	157384	0.000511807	80.5904
Type 2 diabetes	rs62563593	A	G	0.61	3.2e-10	0.0076	-0.048	157384	0.000253387	39.8887
Type 2 diabetes	rs2184061	A	C	0.6	1.3e-13	0.0076	0.056	157384	0.000344857	54.2929
Type 2 diabetes	rs10811660	A	G	0.17	5.9e-69	0.01	-0.18	157384	0.00205443	323.996
Type 2 diabetes	rs10974438	A	C	0.64	3.2e-14	0.0078	-0.059	157384	0.00036341	57.2149
Type 2 diabetes	rs17791513	A	G	0.93	8.1e-12	0.015	0.1	157384	0.000282315	44.4439
Type 2 diabetes	rs2796441	A	G	0.41	1.3e-25	0.0076	-0.08	157384	0.000703536	110.802
Type 2 diabetes	rs116425039	A	G	0.01	1.1e-14	0.04	-0.31	157384	0.000381485	60.0617
Type 2 diabetes	rs35011184	A	G	0.23	1e-200	0.0089	0.33	157384	0.00865984	1374.81
Type 2 diabetes	rs35198330	T	G	0.95	9e-18	0.017	-0.15	157384	0.000494435	77.8537
Type 2 diabetes	rs72631105	A	G	0.19	3.7e-09	0.0098	0.058	157384	0.000222509	35.0266
Type 2 diabetes	rs11257655	T	C	0.21	7.7e-26	0.009	0.095	157384	0.000707448	111.418
Type 2 diabetes	rs35777422	A	G	0.35	4.1e-08	0.0078	-0.043	157384	0.000193065	30.3908
Type 2 diabetes	rs3847343	A	G	0.61	1.1e-08	0.0078	0.045	157384	0.000211438	33.2836
Type 2 diabetes	rs2642596	T	C	0.45	1e-09	0.0075	0.046	157384	0.000238962	37.6173
Type 2 diabetes	rs703967	A	C	0.54	3e-26	0.0075	0.08	157384	0.000722409	113.776
Type 2 diabetes	rs34744311	T	C	0.37	1e-57	0.0077	-0.12	157384	0.00154082	242.871
Type 2 diabetes	rs10893829	T	C	0.85	7e-09	0.011	0.061	157384	0.000195357	30.7517
Type 2 diabetes	rs4937325	T	C	0.28	1.8e-08	0.0083	0.047	157384	0.0002037	32.0652
Type 2 diabetes	rs11819995	T	C	0.22	8.5e-10	0.0089	0.055	157384	0.000242594	38.1891
Type 2 diabetes	rs5215	T	C	0.63	9.4e-25	0.0077	-0.079	157384	0.000668377	105.261
Type 2 diabetes	rs76223293	C	G	0.19	1.3e-08	0.0096	0.055	157384	0.000208512	32.8229
Type 2 diabetes	rs4929965	A	G	0.38	1.6e-19	0.0078	0.07	157384	0.000511475	80.5381
Type 2 diabetes	rs231360	T	C	0.39	1.8e-19	0.0077	0.07	157384	0.000524839	82.6436
Type 2 diabetes	rs4923543	A	G	0.33	4.5e-08	0.0079	0.043	157384	0.000188209	29.6263
Type 2 diabetes	rs2237895	A	C	0.58	9.9e-47	0.0076	-0.11	157384	0.00132929	209.485
Type 2 diabetes	rs591291	T	C	0.3	7.3e-13	0.0081	0.058	157384	0.000325675	51.272
Type 2 diabetes	rs3918296	C	G	0.97	1.8e-08	0.024	0.14	157384	0.000216162	34.0273
Type 2 diabetes	rs77464186	A	C	0.84	9e-37	0.01	0.13	157384	0.00107265	168.998
Type 2 diabetes	rs10830963	C	G	0.72	2.8e-36	0.0083	-0.1	157384	0.000921474	145.157
Type 2 diabetes	rs3019209	T	C	0.68	8.3e-09	0.008	0.046	157384	0.000210031	33.0621
Type 2 diabetes	rs1426371	A	G	0.26	3.5e-09	0.0086	-0.051	157384	0.000223401	35.1672
Type 2 diabetes	rs1169299	T	C	0.53	3e-16	0.0075	-0.061	157384	0.00042014	66.1503
Type 2 diabetes	rs7132277	T	C	0.19	2.5e-08	0.0096	-0.053	157384	0.000193626	30.4792
Type 2 diabetes	rs10773051	T	C	0.23	2.6e-09	0.0089	-0.053	157384	0.000225275	35.4622
Type 2 diabetes	rs11048447	T	G	0.33	2.7e-08	0.0079	0.044	157384	0.000197063	31.0203
Type 2 diabetes	rs10842994	T	C	0.2	2e-16	0.0094	-0.077	157384	0.000426167	67.0996
Type 2 diabetes	rs4238013	T	C	0.79	4.1e-14	0.0093	-0.07	157384	0.000359843	56.6532
Type 2 diabetes	rs76895963	T	G	0.98	1.3e-64	0.031	0.52	157384	0.00178463	281.37
Type 2 diabetes	rs2258238	A	T	0.89	1.9e-21	0.012	-0.12	157384	0.000634985	99.9987
Type 2 diabetes	rs1796330	C	G	0.43	1e-11	0.0075	-0.051	157384	0.000293717	46.2394
Type 2 diabetes	rs34584161	A	G	0.76	5.2e-09	0.0088	0.051	157384	0.000213364	33.5869
Type 2 diabetes	rs963740	A	T	0.71	1.4e-08	0.0082	0.046	157384	0.000199913	31.469
Type 2 diabetes	rs1359790	A	G	0.28	6.5e-28	0.0083	-0.091	157384	0.000763193	120.205
Type 2 diabetes	rs17122772	C	G	0.78	8e-09	0.0091	-0.052	157384	0.000207431	32.6526
Type 2 diabetes	rs8017808	T	G	0.25	3.7e-08	0.0087	-0.048	157384	0.000193375	30.4396
Type 2 diabetes	rs12912777	T	C	0.12	3.3e-13	0.012	0.085	157384	0.000318696	50.173
Type 2 diabetes	rs8037894	C	G	0.43	4.4e-10	0.0075	-0.047	157384	0.000249462	39.2706
Type 2 diabetes	rs28661116	A	G	0.44	1.5e-09	0.0075	0.045	157384	0.000228688	35.9995
Type 2 diabetes	rs4886876	T	C	0.75	9.8e-19	0.0086	0.076	157384	0.000495969	78.0953
Type 2 diabetes	rs28678152	T	C	0.26	1.9e-20	0.0085	0.079	157384	0.000548552	86.3795
Type 2 diabetes	rs8037137	T	C	0.87	2.9e-11	0.011	-0.072	157384	0.000272145	42.8424
Type 2 diabetes	rs6600191	T	C	0.82	3.8e-11	0.0098	0.065	157384	0.000279443	43.9915
Type 2 diabetes	rs9930501	A	G	0.56	6e-13	0.0075	-0.054	157384	0.000329277	51.8393
Type 2 diabetes	rs72802342	A	C	0.078	2.7e-29	0.014	-0.16	157384	0.000829207	130.611
Type 2 diabetes	rs8063007	A	C	0.15	2.7e-08	0.011	-0.058	157384	0.000176617	27.8013
Type 2 diabetes	rs1108646	A	G	0.33	4.4e-10	0.008	0.05	157384	0.000248137	39.062
Type 2 diabetes	rs3094515	T	C	0.36	4.2e-08	0.0085	-0.047	157384	0.000194228	30.574
Type 2 diabetes	rs1076902	T	C	0.12	1e-09	0.012	0.074	157384	0.000241566	38.0273
Type 2 diabetes	rs2278524	A	G	0.3	3.6e-12	0.0081	0.056	157384	0.000303608	47.797
Type 2 diabetes	rs12454712	T	C	0.62	5.6e-19	0.0079	0.07	157384	0.000498614	78.5121
Type 2 diabetes	rs12611068	T	C	0.4	5.1e-13	0.0076	0.055	157384	0.000332654	52.3712
Type 2 diabetes	rs10401969	T	C	0.92	7.7e-18	0.014	-0.12	157384	0.000466598	73.4685
Type 2 diabetes	rs73927890	T	C	0.26	3.9e-10	0.0085	-0.053	157384	0.000246971	38.8784
Type 2 diabetes	rs2238689	T	C	0.59	1.4e-21	0.0076	-0.072	157384	0.000569941	89.7496
Type 2 diabetes	rs4804833	A	G	0.39	1.6e-12	0.0077	0.054	157384	0.000312399	49.1814
Type 2 diabetes	rs116843064	A	G	0.021	1.1e-08	0.027	-0.16	157384	0.000223077	35.1162
Type 2 diabetes	rs2747567	A	G	0.43	1.3e-09	0.0078	-0.047	157384	0.000230646	36.3079
Type 2 diabetes	rs1800961	T	C	0.033	9.2e-18	0.021	0.18	157384	0.000466598	73.4685
Type 2 diabetes	rs1999536	C	G	0.57	4.4e-10	0.0075	-0.047	157384	0.000249462	39.2706
Type 2 diabetes	rs13040225	A	T	0.53	9.1e-14	0.0075	0.056	157384	0.000354111	55.7504
Type 2 diabetes	rs736266	A	T	0.48	1e-11	0.0075	-0.051	157384	0.000293717	46.2394
Type 2 diabetes	rs59944054	A	G	0.24	4.6e-08	0.0088	0.048	157384	0.000189006	29.7517
Type 2 diabetes	rs73883375	A	G	0.91	1.4e-10	0.013	0.085	157384	0.000271564	42.7509
Type 2 diabetes	rs738408	T	C	0.22	3e-12	0.0089	0.062	157384	0.000308254	48.5286
Type 2 diabetes	rs28681372	A	G	0.6	2.3e-09	0.0078	-0.047	157384	0.000230646	36.3079
Type 2 diabetes	rs17091891	T	C	0.88	6.8e-11	0.012	0.076	157384	0.000254796	40.1106
Type 2 diabetes	rs11638890	T	G	0.35	3.4e-09	0.0079	0.047	157384	0.000224845	35.3945
Type 2 diabetes	rs10908278	A	T	0.52	2.6e-31	0.0075	-0.087	157384	0.000854249	134.558
Type 2 diabetes	rs116989257	A	G	0.94	2.9e-09	0.017	0.1	157384	0.000219809	34.6016
Fasting glucose	rs12784552	A	G	92.4	2.863e-31	0.00282862	0.0329	200614	0.000673891	135.282
Fasting glucose	rs7903146	T	C	30.7	1.995e-35	0.00208508	0.0259	199170	0.000774098	154.295
Fasting glucose	rs2839671	A	G	16.4	8.379e-14	0.00214356	-0.016	197620	0.000281849	55.7141
Fasting glucose	rs7095788	T	C	35.8	1.976e-09	0.00176673	-0.0106	178446	0.000201685	35.9968
Fasting glucose	rs3842753	T	G	28	2.841e-09	0.00225569	0.0134	162459	0.000217176	35.2895
Fasting glucose	rs10838524	A	G	48	1.559e-40	0.00178551	0.0238	200602	0.000884931	177.674
Fasting glucose	rs10838693	C	G	31.4	3.442e-23	0.00178445	0.0177	190535	0.000516103	98.3855
Fasting glucose	rs174583	T	C	37.5	3.371e-22	0.001734	-0.0168	200598	0.000467727	93.8681
Fasting glucose	rs11603349	T	C	83.2	3.116e-25	0.002274	0.0236	200622	0.000536577	107.706
Fasting glucose	rs11020124	T	C	72.2	1e-200	0.00197257	-0.0599	184406	0.00497564	922.117
Fasting glucose	rs192701415	A	G	90.4	8.015e-09	0.00348466	0.0201	178455	0.000186407	33.2711
Fasting glucose	rs6489811	A	G	48.8	3.267e-09	0.00185887	-0.011	171608	0.000204015	35.0174
Fasting glucose	rs11610045	A	G	45.4	3.26e-13	0.00197715	0.0144	151638	0.000349691	53.0443
Fasting glucose	rs2657879	A	G	79.8	7.334e-09	0.00205772	-0.0119	196454	0.00017021	33.4438
Fasting glucose	rs4760278	A	C	18.1	3.331e-08	0.00199164	-0.011	198210	0.000153876	30.5042
Fasting glucose	rs6538804	C	G	62.3	9.413e-14	0.00190632	0.0142	166896	0.000332348	55.4853
Fasting glucose	rs11619319	A	G	76.6	3.412e-20	0.00187938	-0.0173	197615	0.000428603	84.7339
Fasting glucose	rs12888855	A	C	18.9	6.019e-12	0.00196244	-0.0135	197612	0.000239419	47.3229
Fasting glucose	rs35889227	T	G	61.7	3.365e-10	0.00206975	-0.013	166896	0.000236321	39.4499
Fasting glucose	rs17270243	A	G	76	3.616e-08	0.00188794	-0.0104	178452	0.000170018	30.3449
Fasting glucose	rs7163757	T	C	43.3	2.641e-36	0.00172464	-0.0217	200622	0.0007885	158.314
Fasting glucose	rs12898997	T	C	59.8	4.641e-09	0.00167248	-0.0098	200556	0.000171167	34.3341
Fasting glucose	rs7178572	A	G	32.1	7.086e-10	0.00196296	-0.0121	197620	0.000192235	37.9964
Fasting glucose	rs6598541	A	G	35.2	4.124e-12	0.00164434	0.0114	197621	0.000243157	48.0641
Fasting glucose	rs2238435	C	G	38.1	3.824e-09	0.001901	0.0112	172173	0.000201567	34.7109
Fasting glucose	rs7256920	A	G	49.1	2.752e-09	0.00174915	-0.0104	194842	0.000181406	35.3515
Fasting glucose	rs6662924	A	C	19.8	3.341e-10	0.00227632	0.0143	165515	0.000238377	39.4639
Fasting glucose	rs78132593	A	C	20.3	2.598e-10	0.00232556	-0.0147	166896	0.000239347	39.9551
Fasting glucose	rs2075423	T	G	37.6	3.183e-21	0.00170253	-0.0161	199452	0.000448158	89.4253
Fasting glucose	rs348330	A	G	63.1	3.036e-10	0.00193745	-0.0122	172172	0.000230248	39.6509
Fasting glucose	rs6113722	A	G	6.6	7.66e-25	0.00411972	-0.0424	195145	0.000542504	105.923
Fasting glucose	rs17265513	T	C	79.6	5.102e-14	0.00209847	-0.0158	199404	0.000284217	56.6895
Fasting glucose	rs39713	T	C	6.2	1.767e-08	0.00299997	-0.0169	196467	0.000161503	31.7348
Fasting glucose	rs7584277	A	G	7.5	1.606e-14	0.00346409	0.0266	178455	0.000330304	58.9631
Fasting glucose	rs180935712	A	G	1.1	2.115e-11	0.00851019	0.057	170055	0.000263735	44.8607
Fasting glucose	rs140809953	A	G	2.4	2.112e-08	0.00658627	0.0369	178300	0.000176014	31.3884
Fasting glucose	rs13431652	T	C	68.3	1e-200	0.00185569	0.0693	200524	0.00690681	1394.6
Fasting glucose	rs13389076	A	G	3.4	1.724e-36	0.00482721	0.0609	199239	0.000798217	159.161
Fasting glucose	rs1057394	A	G	62.5	1.911e-12	0.00176116	-0.0124	178455	0.000277714	49.5727
Fasting glucose	rs1260326	T	C	41.3	4.481e-65	0.00165537	-0.0282	200351	0.0014464	290.204
Fasting glucose	rs111884754	A	C	5.5	7.814e-15	0.00319153	-0.0248	200622	0.000300881	60.381
Fasting glucose	rs189548	A	G	72.3	2.811e-09	0.00206992	-0.0123	166896	0.000211528	35.3102
Fasting glucose	rs11708067	A	G	82.3	1.626e-43	0.00203147	0.0281	199392	0.000958668	191.332
Fasting glucose	rs16851397	A	G	95.5	1.26e-12	0.00460652	0.0327	197622	0.000254919	50.39
Fasting glucose	rs17437560	T	C	11	3.331e-08	0.00316852	-0.0175	165740	0.000184016	30.5041
Fasting glucose	rs1604038	T	C	28.8	4.468e-28	0.00180231	-0.0198	199358	0.000605026	120.689
Fasting glucose	rs6808574	T	C	39.4	7.209e-14	0.00169695	-0.0127	191257	0.000292768	56.0098
Fasting glucose	rs4862423	T	C	40.1	4.447e-10	0.00197195	0.0123	166895	0.000233063	38.9056
Fasting glucose	rs157512	T	C	73	5.426e-10	0.00215911	0.0134	178455	0.000215793	38.5172
Fasting glucose	rs7708285	A	G	68.6	1.253e-09	0.00218991	-0.0133	199062	0.00018526	36.8847
Fasting glucose	rs1820176	T	C	70.4	1.905e-34	0.00201801	0.0247	166896	0.000896836	149.811
Fasting glucose	rs12055786	T	C	38.4	1.166e-11	0.00176877	0.012	197490	0.000233009	46.0271
Fasting glucose	rs9348441	A	T	27.2	4.402e-20	0.00191768	0.0176	200622	0.000419673	84.2302
Fasting glucose	rs10305457	T	C	6.5	1.209e-14	0.00304598	0.0235	166896	0.000356517	59.5218
Fasting glucose	rs3778321	A	G	17.6	3.157e-17	0.00220363	-0.0186	196471	0.000362486	71.2431
Fasting glucose	rs17168486	T	C	17.6	4.17e-36	0.00223175	0.028	199170	0.000789693	157.406
Fasting glucose	rs10487796	A	T	48.4	4.619e-52	0.00171908	-0.0261	199033	0.0011568	230.506
Fasting glucose	rs2979422	T	C	86.9	3.846e-26	0.00229763	-0.0243	190054	0.000588192	111.853
Fasting glucose	rs878521	A	G	24.9	2.65e-174	0.00195051	0.0549	200348	0.00393865	792.214
Fasting glucose	rs58925536	T	C	3.2	5.821e-09	0.00525609	0.0306	166741	0.00020323	33.8932
Fasting glucose	rs194518	A	G	52	8.757e-09	0.00177293	0.0102	166893	0.000198287	33.0989
Fasting glucose	rs9650069	T	C	28.4	8.306e-58	0.00178451	-0.0286	194206	0.00132086	256.855
Fasting glucose	rs12541643	T	C	47.9	4.511e-09	0.00201218	0.0118	165514	0.000207732	34.3893
Fasting glucose	rs7012637	A	G	47	9.746e-25	0.00175289	-0.018	197676	0.00053315	105.446
Fasting glucose	rs896854	T	C	45.8	5.612e-09	0.00169872	0.0099	196056	0.00017321	33.9644
Fasting glucose	rs16913693	T	G	97.1	2.82e-16	0.00481616	0.0394	196792	0.000339966	66.9246
Fasting glucose	rs507666	A	G	18.9	6.992e-17	0.00196474	0.0164	199223	0.000349612	69.6745
Fasting glucose	rs3829109	A	G	27.6	1.087e-15	0.00203328	-0.0163	182422	0.00035217	64.2654
Fasting glucose	rs10811660	A	G	16.5	7.938e-25	0.00216746	-0.0223	198102	0.000534055	105.853
Fasting glucose	rs10974438	A	C	62	9.848e-31	0.00171797	-0.0198	199042	0.000666903	132.829
Fasting insulin	rs7903146	T	C	30.7	1.237e-09	0.00190935	-0.0116	143970	0.000256308	36.9096
Fasting insulin	rs118164457	T	C	96.3	3.858e-10	0.00551148	-0.0345	123976	0.000315957	39.1828
Fasting insulin	rs2845885	T	C	93.1	1.18e-08	0.00357732	-0.0204	149774	0.000217077	32.5191
Fasting insulin	rs860598	A	G	82.4	6.879e-12	0.00258012	0.0177	145353	0.00032367	47.061
Fasting insulin	rs7133378	A	G	33.9	5.996e-11	0.00194076	-0.0127	149716	0.000285938	42.8212
Fasting insulin	rs6487237	A	C	79	4.682e-09	0.00262884	0.0154	120123	0.000285603	34.3167
Fasting insulin	rs1351394	T	C	47.1	2.708e-09	0.00186605	-0.0111	149772	0.000236192	35.3828
Fasting insulin	rs12454712	T	C	60.2	1.777e-09	0.00235999	0.0142	113902	0.000317752	36.2034
Fasting insulin	rs731839	A	G	65.8	3.865e-11	0.00183079	-0.0121	149765	0.000291579	43.6804
Fasting insulin	rs6674544	A	G	57.4	6.973e-21	0.00188817	0.0177	149591	0.000587089	87.8737
Fasting insulin	rs1206760	A	G	52.2	8.821e-10	0.00182726	-0.0112	149757	0.000250807	37.5691
Fasting insulin	rs13389219	T	C	40.9	5.838e-28	0.00181541	-0.0199	151010	0.000795071	120.158
Fasting insulin	rs2943646	A	G	37.7	8.473e-39	0.00191893	-0.025	149768	0.00113201	169.728
Fasting insulin	rs1260326	T	C	41.3	8.418e-38	0.00179743	-0.0231	146259	0.00112799	165.163
Fasting insulin	rs5017305	A	T	23.6	1.067e-08	0.00239522	0.0137	151012	0.000216593	32.7148
Fasting insulin	rs17036126	T	C	12.9	1.279e-10	0.00325057	0.0209	145308	0.000284421	41.3398
Fasting insulin	rs11708067	A	G	82.3	1.299e-09	0.00222496	-0.0135	149762	0.000245762	36.8143
Fasting insulin	rs35000407	T	G	88.3	1.504e-21	0.00270592	0.0258	151001	0.000601683	90.9082
Fasting insulin	rs62271373	A	T	5.9	1.596e-08	0.00453024	0.0256	123379	0.000258752	31.9323
Fasting insulin	rs10865959	C	G	30	1.992e-08	0.00245871	0.0138	125397	0.000251158	31.5018
Fasting insulin	rs17331151	T	C	10.6	1.524e-08	0.00286278	-0.0162	145050	0.00022072	32.022
Fasting insulin	rs9884482	T	C	60.8	2.879e-11	0.00187896	-0.0125	149760	0.000295435	44.2569
Fasting insulin	rs11727676	T	C	91.6	2.898e-08	0.00365931	-0.0203	138232	0.000222581	30.7742
Fasting insulin	rs6855363	T	C	65.3	4.039e-08	0.00227722	0.0125	145053	0.000207678	30.1302
Fasting insulin	rs3775380	A	G	50	1.477e-11	0.00176293	-0.0119	149754	0.000304169	45.5638
Fasting insulin	rs10050393	T	C	54	4.843e-08	0.00164926	0.009	151013	0.000197154	29.7782
Fasting insulin	rs4865796	A	G	70.7	7.329e-17	0.00197804	0.0165	149774	0.000464367	69.5814
Fasting insulin	rs459193	A	G	28.5	1.123e-18	0.00205166	-0.0181	149757	0.000519439	77.829
Fasting insulin	rs1474696	A	G	52.4	3.019e-16	0.0017987	-0.0147	151002	0.000442122	66.7899
Fasting insulin	rs73013411	A	C	12	2.084e-08	0.00321149	-0.018	125397	0.000250459	31.4142
Fasting insulin	rs116141873	T	G	3.2	1.423e-11	0.00633554	0.0428	123379	0.000369759	45.6366
Fasting insulin	rs2780215	A	G	95.8	1.064e-09	0.00642676	0.0392	121546	0.000305996	37.2033
Fasting insulin	rs6905288	A	G	60.2	7.75e-09	0.00193979	0.0112	145516	0.000229042	33.3364
Fasting insulin	rs972283	A	G	45.6	1.093e-08	0.00183707	-0.0105	149585	0.000218346	32.668
Fasting insulin	rs2108349	A	G	68.6	1.133e-08	0.00201418	-0.0115	141250	0.000230733	32.5981
Fasting insulin	rs13258890	T	C	74.8	2.765e-08	0.00230394	0.0128	124745	0.00024737	30.8653
Fasting insulin	rs7012814	A	G	47.1	8.342e-30	0.00193127	-0.0219	148942	0.000862605	128.587
Fasting insulin	rs75179845	T	C	92.1	6.051e-11	0.0033015	-0.0216	146272	0.000292547	42.8034
Hemoglobin A1c	rs7903146	T	C	0.307	1.044e-22	0.00135609	0.0133	145580	0.000660296	96.1881
Hemoglobin A1c	rs11257655	T	C	0.241	1.911e-13	0.00149561	0.011	146802	0.000368349	54.0935
Hemoglobin A1c	rs2102339	T	C	0.334	3.415e-10	0.00138565	-0.0087	132077	0.000298385	39.421
Hemoglobin A1c	rs16926246	T	C	0.136	1e-200	0.0020758	-0.0727	134882	0.00901178	1226.56
Hemoglobin A1c	rs7127313	T	C	0.336	4.848e-08	0.0012095	0.0066	146806	0.000202789	29.7762
Hemoglobin A1c	rs608793	T	C	0.479	4.545e-08	0.00118868	0.0065	128610	0.000232445	29.9013
Hemoglobin A1c	rs4980325	T	G	0.532	4.703e-14	0.00143238	0.0108	128610	0.000441841	56.8493
Hemoglobin A1c	rs11039154	T	C	0.277	3.105e-09	0.00146812	-0.0087	146806	0.000239149	35.1164
Hemoglobin A1c	rs174559	A	G	0.285	3.311e-13	0.00145582	-0.0106	146806	0.000360989	53.0137
Hemoglobin A1c	rs10830963	C	G	0.714	1.541e-36	0.00156042	-0.0197	145571	0.0010937	159.384
Hemoglobin A1c	rs360147	T	C	0.264	2.076e-09	0.00143531	-0.0086	132400	0.000271082	35.9005
Hemoglobin A1c	rs10774624	A	G	0.525	4.17e-14	0.00123088	0.0093	146805	0.00038871	57.086
Hemoglobin A1c	rs117233107	A	G	0.02	8.453e-11	0.00723933	-0.047	109012	0.000386506	42.1493
Hemoglobin A1c	rs4760682	A	C	0.817	3.197e-20	0.00178026	0.0164	131405	0.000645399	84.8621
Hemoglobin A1c	rs76533333	A	G	0.913	2.81e-29	0.00235913	-0.0265	128610	0.000980134	126.177
Hemoglobin A1c	rs1278769	A	G	0.231	5.515e-12	0.00132044	-0.0091	143765	0.000330255	47.4941
Hemoglobin A1c	rs1535464	A	G	0.212	1.111e-08	0.00150538	-0.0086	128609	0.000253702	32.6361
Hemoglobin A1c	rs151165	A	T	0.397	2.037e-09	0.0013178	0.0079	128610	0.000279356	35.9374
Hemoglobin A1c	rs10151436	A	T	0.89	3.851e-11	0.00196681	0.013	128610	0.000339579	43.6875
Hemoglobin A1c	rs452306	T	C	0.627	5.506e-13	0.00135881	-0.0098	128110	0.000405859	52.0148
Hemoglobin A1c	rs11643024	A	G	0.303	7.975e-10	0.00136687	0.0084	131082	0.000288029	37.7657
Hemoglobin A1c	rs7190771	A	G	0.332	6.021e-11	0.00129906	0.0085	146806	0.000291549	42.8131
Hemoglobin A1c	rs11248914	T	C	0.698	1.42e-14	0.00148157	0.0114	128610	0.000460141	59.2051
Hemoglobin A1c	rs7198799	T	C	0.281	4.759e-09	0.0014175	0.0083	143759	0.000238436	34.2851
Hemoglobin A1c	rs837763	T	C	0.578	5.197e-38	0.00136551	0.0176	136266	0.00121763	166.122
Hemoglobin A1c	rs9914988	A	G	0.802	4.656e-17	0.00148897	0.0125	144973	0.000485904	70.4763
Hemoglobin A1c	rs2748427	A	G	0.803	9.819e-49	0.0020925	-0.0307	99886.8	0.00215033	215.248
Hemoglobin A1c	rs9909940	T	C	0.323	1.43e-116	0.00140297	0.0322	146322	0.00358711	526.755
Hemoglobin A1c	rs28671200	T	G	0.646	1.56e-08	0.00152082	0.0086	125851	0.000254023	31.9766
Hemoglobin A1c	rs17533945	T	C	0.582	1.617e-23	0.00128075	-0.0128	139480	0.000715595	99.8812
Hemoglobin A1c	rs10405535	A	G	0.29	6.474e-14	0.00162707	0.0122	128609	0.000436962	56.2209
Hemoglobin A1c	rs267738	T	G	0.797	1.141e-11	0.0016059	0.0109	143769	0.000320342	46.0694
Hemoglobin A1c	rs857725	T	G	0.723	5.426e-55	0.00133173	-0.0208	144996	0.0016796	243.942
Hemoglobin A1c	rs7547793	A	C	0.12	6.611e-09	0.0020343	-0.0118	128610	0.000261544	33.6455
Hemoglobin A1c	rs340882	C	G	0.42	1.483e-10	0.00131104	-0.0084	146806	0.00027955	41.0505
Hemoglobin A1c	rs2375278	A	G	0.176	1.049e-11	0.00164715	0.0112	140391	0.00032922	46.2341
Hemoglobin A1c	rs1175549	A	C	0.786	7.127e-13	0.00136548	0.0098	143770	0.000358145	51.5083
Hemoglobin A1c	rs737092	T	C	0.501	7.569e-09	0.00126346	-0.0073	143762	0.000232155	33.3823
Hemoglobin A1c	rs855791	A	G	0.4	1.337e-56	0.00118588	0.0188	144995	0.00173032	251.319
Hemoglobin A1c	rs8138197	A	G	0.488	3.538e-08	0.00132427	-0.0073	122935	0.000247122	30.387
Hemoglobin A1c	rs560887	T	C	0.306	5.55e-122	0.00130711	-0.0307	145580	0.00377492	551.628
Hemoglobin A1c	rs13389076	A	G	0.034	3.036e-18	0.00381167	0.0332	146806	0.00051651	75.8649
Hemoglobin A1c	rs13419763	T	C	0.588	5.481e-09	0.00137177	0.008	128610	0.000264378	34.0102
Hemoglobin A1c	rs12612492	T	C	0.148	1.883e-26	0.00176645	0.0188	143735	0.000787427	113.268
Hemoglobin A1c	rs1367173	T	C	0.106	1.66e-14	0.00198057	-0.0152	139994	0.000420546	58.8979
Hemoglobin A1c	rs79403657	C	G	0.823	2.033e-08	0.00160452	-0.009	128610	0.000244577	31.4623
Hemoglobin A1c	rs10169706	T	C	0.04	1.482e-08	0.00459069	0.026	85395.7	0.000375484	32.076
Hemoglobin A1c	rs12491937	A	G	0.555	1.417e-13	0.00121708	0.009	146805	0.000372342	54.6812
Hemoglobin A1c	rs11719201	T	C	0.182	2.431e-18	0.00147677	-0.0129	146806	0.000519496	76.3037
Hemoglobin A1c	rs6804915	A	C	0.288	2.759e-16	0.00131974	-0.0108	146805	0.000455964	66.9674
Hemoglobin A1c	rs13089972	A	T	0.584	1.874e-15	0.00139633	0.0111	127524	0.000495294	63.1921
Hemoglobin A1c	rs9818758	A	G	0.204	1.494e-13	0.00177322	0.0131	143772	0.000379471	54.5772
Hemoglobin A1c	rs6798941	T	C	0.322	1.491e-08	0.00151874	0.0086	132400	0.000242124	32.0645
Hemoglobin A1c	rs13134327	A	G	0.331	2.808e-26	0.00135778	0.0144	143677	0.000782239	112.476
Hemoglobin A1c	rs6877043	T	C	0.638	1.987e-10	0.00133599	0.0085	128609	0.000314649	40.4788
Hemoglobin A1c	rs9376090	T	C	0.728	1.897e-62	0.001481	0.0247	141587	0.00196069	278.149
Hemoglobin A1c	rs10946402	T	G	0.831	1.119e-10	0.00156591	-0.0101	146773	0.000283362	41.6011
Hemoglobin A1c	rs1800562	A	G	0.046	2.327e-50	0.00256647	-0.0383	146806	0.00151469	222.7
Hemoglobin A1c	rs204995	A	G	0.781	1.932e-09	0.0016324	-0.0098	135626	0.000265668	36.0406
Hemoglobin A1c	rs3778321	A	G	0.176	4.18e-11	0.00160666	-0.0106	143773	0.000302661	43.5271
Hemoglobin A1c	rs4727979	A	C	0.906	4.605e-08	0.00221372	0.0121	128610	0.000232248	29.8759
Hemoglobin A1c	rs10231021	A	T	0.492	8.692e-14	0.00119313	0.0089	146806	0.000378878	55.6418
Hemoglobin A1c	rs2908277	A	G	0.117	1.29e-18	0.00188495	0.0166	132400	0.000585429	77.555
Hemoglobin A1c	rs2971670	T	C	0.181	5.1e-88	0.00158884	0.0316	146806	0.0026872	395.554
Hemoglobin A1c	rs13234131	A	G	0.876	2.061e-09	0.00188556	-0.0113	146806	0.000244584	35.9147
Hemoglobin A1c	rs11558471	A	G	0.707	3.381e-25	0.00145607	0.0151	140393	0.000765444	107.544
Hemoglobin A1c	rs2001846	T	C	0.471	8.577e-10	0.0011249	-0.0069	146806	0.00025622	37.6238
Hemoglobin A1c	rs6474359	T	C	0.978	1.913e-33	0.00354324	0.0427	143768	0.00100915	145.228
Hemoglobin A1c	rs4737009	A	G	0.262	8.292e-56	0.00144872	0.0228	143768	0.00171986	247.684
Hemoglobin A1c	rs7042939	A	G	0.418	1.497e-15	0.00127865	0.0102	144993	0.000438695	63.6347
Hemoglobin A1c	rs651007	T	C	0.215	3.28e-15	0.0013706	0.0108	146786	0.000422823	62.0898
Hemoglobin A1c	rs3829109	A	G	0.276	2.683e-08	0.0015465	-0.0086	136479	0.000226535	30.9238
Hemoglobin A1c	rs10811661	T	C	0.835	1.735e-14	0.00166908	0.0128	145400	0.000404319	58.811
Hemoglobin A1c	rs7861647	T	C	0.193	4.499e-14	0.00169633	0.0128	128610	0.000442518	56.9365
Hemoglobin A1c	rs61750929	T	C	0.041	9.486e-24	0.00282676	-0.0284	128610	0.00078423	100.937

## Sheet: Table S2
Supplementary Table 2. Information of other included studies and consortia
	Traits	Consortium	Participants	Years	First author	PMID/WEB	Note 1	Note 2
Exposure	Type 2 diabetes	DIAGRAM	74124 cases and 824006 controls	2018	Anubha Mahajan	30297969	Order 1
Exposure	Fasting glucose	MAGIC	196991 individuals	2021	Ji Chen	34059833	Order 2	This study analyzed only the European ancestry population from that research.
Exposure	Fasting insulin	MAGIC	196991 individuals	2021
Exposure	Hemoglobin A1c	MAGIC	196991 individuals	2021
Outcome	Aortic dissection	FinnGen	967 cases and 381977 controls	2023	-	https://www.finngen.fi/fi
Outcome	Aortic dissection	UK biobank	127 cases	2018	-	http://www.nealelab.is/uk-biobank
Positive control	Coronary artery disease	CARDIoGRAMplusC4D	63731 cases and 276868 controls	2017	Christopher P Nelson	28714975
confounding variable	Systolic blood pressure	UK Biobank	417001 individuals	2023	-	https://pan.ukbb.broadinstitute.org/
confounding variable	Diastolic blood pressure	UK Biobank	417003 individuals	2023	-
confounding variable	Pulse pressure	UK Biobank	417001 individuals	2023	-
confounding variable	HDL-cholesterol	GLGC	1340230 individuals	2021	Stavroula Kanoni	36575460	Order 3	This study analyzed only the European ancestry population from that research.
confounding variable	LDL-cholesterol	GLGC	1340230 individuals	2021
confounding variable	Total cholesterol	GLGC	1340230 individuals	2021
confounding variable	Triglycerides	GLGC	1340230 individuals	2021
confounding variable	Relative Protein Intake	SSAGC	over 235000 individuals	2021	S Fleur W Meddens	32393786	Order 4
confounding variable	Relative Fat Intake	SSAGC	over 235000 individuals	2021
confounding variable	Relative Sugar Intake	SSAGC	over 235000 individuals	2021
confounding variable	Relative Carbohydrate Intake	SSAGC	over 235000 individuals	2021
confounding variable	Skipping Breakfast	UK Biobank	193860 individuals	2019	Hassan S Dashti	31190057
confounding variable	Napping	UK Biobank	452633 individuals	2021	Hassan S Dashti	33568662
confounding variable	Daytime Sleepiness	UK Biobank	452071 individuals	2019	Heming Wang	31409809
confounding variable	Sleep Duration	UK Biobank	85670 individuals	2019	Samuel E Jones	30952852
confounding variable	Insomnia	CNCR, CTGLAB	593724 cases and 1771286 controls	2022	Kyoko Watanabe	35835914	Order 5
confounding variable	Leisure Screen Time	-	up to 526725 individuals	2022	Zhe Wang	36071172	Order 6	This study analyzed only the European ancestry population from that research.
confounding variable	Moderate-to-Vigorous Intensity Physical Activity during Leisure Time	-	up to 606820 individuals	2022
confounding variable	Sedentary Behavior at Work	-	up to 372605 individuals	2022
confounding variable	Age of Smoking Initiation	GSCAN	3.4 million participants	2022	Gretchen R B Saunders	36477530	Order 7	This study analyzed only the European ancestry population from that research.
confounding variable	Daily Smoking	GSCAN	3.4 million participants	2022
confounding variable	Smoking Cessation	GSCAN	3.4 million participants	2022
confounding variable	Smoking Initiation	GSCAN	3.4 million participants	2022
confounding variable	Weekly Alcohol Consumption	GSCAN	3.4 million participants	2022
confounding variable	Alcohol Abuse	UK Biobank	410414 individuals	2023	Anaïs B Thijssen	37488169
confounding variable	Educational Level	SSAGC	3 million individuals	2022	Aysu Okbay	35361970	Order 8
confounding variable	Annual Household Income	UK Biobank	397751 individuals	2018	Ben Elsworth	ukb-b-7408 (IEU gwas)
confounding variable	Townsend Deprivation Index (TDI)	UK Biobank	462464 individuals	2018	Ben Elsworth	ukb-b-10011(IEU gwas)
confounding variable	Environmental Stress and Adversity	UK Biobank	over 350000 individuals	2020	M Nagel	31972866

## Sheet: Table S3
Supplementary Table 3. SNPs excluded based on the assumption of independence.
Exposures	SNP	Adjustment	description
Type 2 diabetes	rs10184004	hypertension	Self-reported hypertension Vascular or heart problems diagnosed by doctor: high blood pressure
Type 2 diabetes	rs11257655	hypertension	Systolic blood pressure
Type 2 diabetes	rs11688682	hypertension	Self-reported hypertension Vascular or heart problems diagnosed by doctor: high blood pressure
Type 2 diabetes	rs13195441	hypertension	Vascular or heart problems diagnosed by doctor: high blood pressure
Type 2 diabetes	rs1320164	hypertension	Self-reported hypertension Vascular or heart problems diagnosed by doctor: high blood pressure
Type 2 diabetes	rs2080385	hypertension	Systolic blood pressure
Type 2 diabetes	rs2278524	hypertension	Diastolic blood pressure
Type 2 diabetes	rs2347252	hypertension	Self-reported hypertension Vascular or heart problems diagnosed by doctor: high blood pressure
Type 2 diabetes	rs2972144	hypertension	Self-reported hypertension Vascular or heart problems diagnosed by doctor: high blood pressure
Type 2 diabetes	rs465002	hypertension	Self-reported hypertension Vascular or heart problems diagnosed by doctor: high blood pressure
Type 2 diabetes	rs5215	hypertension	Self-reported hypertension Vascular or heart problems diagnosed by doctor: high blood pressure Systolic blood pressure
Type 2 diabetes	rs61462211	hypertension	Self-reported hypertension Vascular or heart problems diagnosed by doctor: high blood pressure
Type 2 diabetes	rs7132277	hypertension	Diastolic blood pressure
Type 2 diabetes	rs7451008	hypertension	Self-reported hypertension Vascular or heart problems diagnosed by doctor: high blood pressure Systolic blood pressure
Type 2 diabetes	rs76895963	hypertension	Pulse pressure
Type 2 diabetes	rs9930501	hypertension	Self-reported hypertension Vascular or heart problems diagnosed by doctor: high blood pressure
Type 2 diabetes	rs998584	hypertension	Self-reported hypertension Vascular or heart problems diagnosed by doctor: high blood pressure Diastolic blood pressure
Fasting glucose	rs10838693	hypertension	Self-reported hypertension Vascular or heart problems diagnosed by doctor: high blood pressure
Fasting glucose	rs12898997	hypertension	Self-reported hypertension Vascular or heart problems diagnosed by doctor: high blood pressure Systolic blood pressure Diastolic blood pressure
Fasting glucose	rs157512	hypertension	Self-reported hypertension Vascular or heart problems diagnosed by doctor: high blood pressure
Fasting glucose	rs16851397	hypertension	Systolic blood pressure Diastolic blood pressure
Fasting glucose	rs17265513	hypertension	Diastolic blood pressure
Fasting glucose	rs194518	hypertension	Diastolic blood pressure
Fasting glucose	rs2238435	hypertension	Diastolic blood pressure
Fasting glucose	rs507666	hypertension	Self-reported hypertension Vascular or heart problems diagnosed by doctor: high blood pressure Diastolic blood pressure
Fasting glucose	rs6489811	hypertension	Self-reported hypertension Vascular or heart problems diagnosed by doctor: high blood pressure
Fasting glucose	rs896854	hypertension	Self-reported hypertension Vascular or heart problems diagnosed by doctor: high blood pressure
Fasting glucose	rs9348441	hypertension	Self-reported hypertension Vascular or heart problems diagnosed by doctor: high blood pressure Systolic blood pressure Diastolic blood pressure
Fasting insulin	rs10865959	hypertension	Diastolic blood pressure
Fasting insulin	rs2845885	hypertension	Self-reported hypertension Vascular or heart problems diagnosed by doctor: high blood pressure
Fasting insulin	rs2943646	hypertension	Self-reported hypertension Vascular or heart problems diagnosed by doctor: high blood pressure
Fasting insulin	rs459193	hypertension	Self-reported hypertension Vascular or heart problems diagnosed by doctor: high blood pressure
Fasting insulin	rs62271373	hypertension	Self-reported hypertension Vascular or heart problems diagnosed by doctor: high blood pressure
Fasting insulin	rs6905288	hypertension	Self-reported hypertension Vascular or heart problems diagnosed by doctor: high blood pressure
Fasting insulin	rs972283	hypertension	Self-reported hypertension Vascular or heart problems diagnosed by doctor: high blood pressure
Hemoglobin A1c	rs10774624	hypertension	Self-reported hypertension Vascular or heart problems diagnosed by doctor: high blood pressure Systolic blood pressure Diastolic blood pressure
Hemoglobin A1c	rs11039154	hypertension	Self-reported hypertension Vascular or heart problems diagnosed by doctor: high blood pressure Systolic blood pressure Diastolic blood pressure
Hemoglobin A1c	rs11257655	hypertension	Systolic blood pressure
Hemoglobin A1c	rs1800562	hypertension	Self-reported hypertension Vascular or heart problems diagnosed by doctor: high blood pressure Diastolic blood pressure
Hemoglobin A1c	rs560887	hypertension	Systolic blood pressure
Hemoglobin A1c	rs651007	hypertension	Self-reported hypertension Vascular or heart problems diagnosed by doctor: high blood pressure Diastolic blood pressure

## Sheet: Table S4
Supplementary Table 4. The detailed data of the Mendelian randomization analysis results.
Exposures	Outcomes	Model	nsnp	b	se	lo_ci	up_ci	OR	OR_lci95	OR_uci95	pval
Type 2 diabetes	Aortic dissection	IVW	124	-0.0886893	0.0671159	-0.220236	0.0428579	0.91513	0.802329	1.04379	0.186356
		MR-Egger		-0.110062	0.144494	-0.393271	0.173147	0.895779	0.674846	1.18904	0.447708
		Weighted median		-0.09287	0.101225	-0.29127	0.10553	0.911312	0.747314	1.1113	0.358899
		Simple mode		-0.237158	0.245913	-0.719147	0.244831	0.788867	0.487168	1.2774	0.336738
		Weighted mode		-0.223731	0.142851	-0.503719	0.0562565	0.79953	0.604279	1.05787	0.119874
Type 2 diabetes (adjustment group)	Aortic dissection	IVW	109	-0.139763	0.0727171	-0.282288	0.00276255	0.869564	0.754056	1.00277	0.0546046
		MR-Egger		-0.130188	0.164981	-0.453551	0.193175	0.87793	0.635368	1.21309	0.431794
		Weighted median		-0.232634	0.108396	-0.445089	-0.0201786	0.792444	0.640767	0.980024	0.0318605
		Simple mode		-0.26409	0.292358	-0.837111	0.308931	0.767904	0.43296	1.36197	0.368371
		Weighted mode		-0.389415	0.160832	-0.704647	-0.0741835	0.677453	0.494283	0.928501	0.0171339
Type 2 diabetes	Aortic dissection（UK biobank）	IVW	124	-6.44231e-05	6.08311e-05	-0.000183652	5.48057e-05	0.999936	0.999816	1.00005	0.289577
		MR-Egger		-0.000138643	0.000131911	-0.000397189	0.000119903	0.999861	0.999603	1.00012	0.295322
		Weighted median		-8.33553e-05	0.000101548	-0.00028239	0.000115679	0.999917	0.999718	1.00012	0.411734
		Simple mode		0.000105771	0.000219969	-0.00032537	0.000536911	1.00011	0.999675	1.00054	0.631483
		Weighted mode		-1.75468e-05	0.00013047	-0.000273267	0.000238173	0.999982	0.999727	1.00024	0.893235
Fasting glucose	Aortic dissection	IVW	59	-0.0910406	0.403238	-0.881387	0.699306	0.912981	0.414208	2.01235	0.821377
		MR-Egger		-0.92461	0.809413	-2.51106	0.661838	0.396686	0.0811822	1.93835	0.258096
		Weighted median		-0.587073	0.568032	-1.70042	0.526269	0.555952	0.182608	1.69261	0.30136
		Simple mode		-1.46841	1.36563	-4.14503	1.20822	0.230293	0.0158429	3.34753	0.28671
		Weighted mode		-0.335514	0.575693	-1.46387	0.792844	0.71497	0.231339	2.20967	0.562287
Fasting glucose (adjustment group)	Aortic dissection	IVW	52	-0.165443	0.392327	-0.934404	0.603517	0.847518	0.39282	1.82854	0.673245
		MR-Egger		-0.681977	0.804577	-2.25895	0.894993	0.505617	0.10446	2.44732	0.400688
		Weighted median		-0.592807	0.583298	-1.73607	0.550458	0.552774	0.176211	1.73405	0.309486
		Simple mode		-1.72602	1.28425	-4.24316	0.791116	0.177991	0.0143622	2.20586	0.184901
		Weighted mode		-0.394797	0.62747	-1.62464	0.835044	0.673817	0.196983	2.30491	0.532034
Fasting insulin	Aortic dissection	IVW	34	1.12571	0.582152	-0.0153088	2.26673	3.0824	0.984808	9.64777	0.0531496
		MR-Egger		0.225726	1.82601	-3.35325	3.80471	1.25323	0.0349704	44.912	0.902392
		Weighted median		1.50455	0.841839	-0.145457	3.15455	4.50211	0.864627	23.4425	0.0739028
		Simple mode		1.18168	1.72932	-2.20779	4.57116	3.25985	0.109943	96.6559	0.499175
		Weighted mode		1.23414	1.62425	-1.94939	4.41767	3.43542	0.142361	82.9028	0.452755
Fasting insulin (adjustment group)	Aortic dissection	IVW	29	1.08536	0.655179	-0.198786	2.36951	2.96052	0.819725	10.6922	0.0976019
		MR-Egger		0.295879	2.08839	-3.79737	4.38912	1.34431	0.0224298	80.5698	0.888386
		Weighted median		1.75613	0.97803	-0.16081	3.67307	5.78998	0.851454	39.3725	0.0725617
		Simple mode		1.92807	1.86626	-1.7298	5.58594	6.87622	0.17732	266.651	0.310389
		Weighted mode		2.03983	1.54294	-0.984341	5.06399	7.68927	0.373686	158.221	0.196855
Hemoglobin A1c	Aortic dissection	IVW	67	-0.922543	0.515617	-1.93315	0.0880667	0.397507	0.144691	1.09206	0.0735824
		MR-Egger		-0.517766	0.994788	-2.46755	1.43202	0.59585	0.0847922	4.18714	0.604498
		Weighted median		-1.03163	0.712032	-2.42722	0.363949	0.356424	0.0882821	1.439	0.147377
		Simple mode		-2.11493	1.2469	-4.55885	0.328996	0.120642	0.0104741	1.38957	0.0945701
		Weighted mode		-1.22565	0.75098	-2.69758	0.246266	0.293566	0.0673687	1.27924	0.107427
Hemoglobin A1c (adjustment group)	Aortic dissection	IVW	61	-0.804304	0.564451	-1.91063	0.302021	0.447399	0.147987	1.35259	0.154178
		MR-Egger		-0.132108	1.09202	-2.27248	2.00826	0.876247	0.103057	7.45034	0.904122
		Weighted median		-1.00324	0.732091	-2.43814	0.431662	0.36669	0.0873234	1.53981	0.170571
		Simple mode		-2.23034	1.46384	-5.09947	0.63878	0.107492	0.00610001	1.89417	0.132856
		Weighted mode		-1.0119	0.856478	-2.6906	0.666796	0.363527	0.0678403	1.94799	0.242079
Systolic blood pressure	Type 2 diabetes	IVW	358	0.349612	0.0445693	0.262257	0.436968	1.41852	1.29986	1.54801	4.35592e-15
		MR-Egger		0.15729	0.120718	-0.0793158	0.393897	1.17034	0.923748	1.48275	0.193429
		Weighted median		0.266646	0.0382951	0.191588	0.341705	1.30558	1.21117	1.40734	3.33244e-12
		Simple mode		0.326732	0.111273	0.108636	0.544828	1.38643	1.11476	1.72431	0.00353686
		Weighted mode		0.253563	0.0916708	0.0738879	0.433237	1.28861	1.07669	1.54224	0.00596971
Diastolic blood pressure	Type 2 diabetes	IVW	241	0.242129	0.0399246	0.163877	0.320382	1.27396	1.17807	1.37765	1.32223e-09
		MR-Egger		0.141118	0.105222	-0.0651179	0.347354	1.15156	0.936957	1.41532	0.181148
		Weighted median		0.178564	0.0401253	0.0999184	0.257209	1.1955	1.10508	1.29332	8.58052e-06
		Simple mode		0.182104	0.124204	-0.061335	0.425544	1.19974	0.940508	1.53042	0.14391
		Weighted mode		0.193405	0.0983088	0.000720094	0.386091	1.21338	1.00072	1.47122	0.0502976
Pulse pressure	Type 2 diabetes	IVW	257	0.330555	0.0637438	0.205617	0.455492	1.39174	1.22828	1.57695	2.15231e-07
		MR-Egger		-0.0729778	0.158179	-0.383008	0.237053	0.929621	0.681807	1.26751	0.644932
		Weighted median		0.148578	0.0433913	0.0635312	0.233625	1.16018	1.06559	1.26317	0.000616737
		Simple mode		0.196319	0.127593	-0.0537632	0.446402	1.21692	0.947657	1.56268	0.125128
		Weighted mode		0.01455	0.0871997	-0.156361	0.185461	1.01466	0.85525	1.20377	0.867613
HDL-cholesterol	Type 2 diabetes	IVW	407	-0.438972	0.0472931	-0.531666	-0.346277	0.644699	0.587625	0.707316	1.66413e-20
		MR-Egger		-0.220396	0.0687174	-0.355083	-0.0857102	0.802201	0.701116	0.91786	0.00144638
		Weighted median		-0.194881	0.0427845	-0.278739	-0.111024	0.822932	0.756738	0.894918	5.23974e-06
		Simple mode		-0.325532	0.129757	-0.579855	-0.0712088	0.722143	0.55998	0.931267	0.0125034
		Weighted mode		-0.0747621	0.0357374	-0.144807	-0.00471682	0.927964	0.865189	0.995294	0.0370605
LDL-cholesterol	Type 2 diabetes	IVW	233	-0.0221719	0.056939	-0.133772	0.0894285	0.978072	0.874789	1.09355	0.696982
		MR-Egger		-0.136944	0.0941171	-0.321413	0.047526	0.872019	0.725124	1.04867	0.147018
		Weighted median		-0.131964	0.0474202	-0.224907	-0.0390202	0.876373	0.79859	0.961731	0.00538818
		Simple mode		-0.0391985	0.114803	-0.264213	0.185815	0.96156	0.76781	1.2042	0.73308
		Weighted mode		-0.163179	0.0650099	-0.290598	-0.0357592	0.84944	0.747816	0.964873	0.0127533
Total cholesterol	Type 2 diabetes	IVW	388	-0.0802201	0.0415604	-0.161679	0.00123829	0.922913	0.850715	1.00124	0.0535814
		MR-Egger		-0.17798	0.0637931	-0.303014	-0.0529452	0.836959	0.738589	0.948432	0.00553304
		Weighted median		-0.101239	0.0403788	-0.180381	-0.0220965	0.903717	0.834952	0.978146	0.0121681
		Simple mode		-0.193926	0.0985783	-0.387139	-0.000712223	0.823719	0.678997	0.999288	0.0498712
		Weighted mode		-0.111251	0.0549258	-0.218906	-0.00359668	0.894714	0.803397	0.99641	0.0435037
Triglycerides	Type 2 diabetes	IVW	401	0.618499	0.0670078	0.487164	0.749835	1.85614	1.62769	2.11665	2.69979e-20
		MR-Egger		0.0173545	0.102601	-0.183743	0.218452	1.01751	0.83215	1.24415	0.865767
		Weighted median		0.202491	0.0520134	0.100545	0.304438	1.22445	1.10577	1.35586	9.89862e-05
		Simple mode		0.470998	0.165348	0.146916	0.79508	1.60159	1.15826	2.21462	0.00461903
		Weighted mode		0.112302	0.0621685	-0.00954857	0.234152	1.11885	0.990497	1.26384	0.071606
Relative protein intake	Type 2 diabetes	IVW	7	0.011282	0.684421	-1.33018	1.35275	1.01135	0.264429	3.86804	0.986848
		MR-Egger		1.1603	3.05133	-4.8203	7.1409	3.19088	0.00806434	1262.56	0.719371
		Weighted median		-0.0629159	0.212469	-0.479356	0.353524	0.939022	0.619182	1.42408	0.76714
		Simple mode		0.0779787	0.322751	-0.554614	0.710572	1.0811	0.574294	2.03515	0.817131
		Weighted mode		-0.0441948	0.198983	-0.434201	0.345812	0.956767	0.647782	1.41314	0.8316
Relative fat intake	Type 2 diabetes	IVW	5	0.281799	0.511397	-0.720538	1.28414	1.32551	0.48649	3.61155	0.581608
		MR-Egger		-0.726359	0.962047	-2.61197	1.15925	0.483667	0.0733897	3.18755	0.505106
		Weighted median		-0.249955	0.187821	-0.618084	0.118173	0.778835	0.538976	1.12544	0.183248
		Simple mode		-0.0199448	0.240536	-0.491396	0.451507	0.980253	0.611772	1.57068	0.937901
		Weighted mode		-0.210742	0.170817	-0.545542	0.124058	0.809983	0.579527	1.13208	0.284838
Relative sugar intake	Type 2 diabetes	IVW	5	-0.57138	0.505864	-1.56287	0.420113	0.564746	0.209533	1.52213	0.258681
		MR-Egger		2.50592	3.12123	-3.61169	8.62353	12.2548	0.027006	5560.96	0.480772
		Weighted median		-0.167069	0.24544	-0.648131	0.313992	0.846141	0.523022	1.36888	0.496065
		Simple mode		-0.216196	0.28991	-0.784419	0.352028	0.805578	0.456385	1.42195	0.497266
		Weighted mode		-0.00913944	0.253159	-0.50533	0.487052	0.990902	0.603306	1.62751	0.972931
Relative carbohydrate intake	Type 2 diabetes	IVW	10	-0.591123	2.3309	-5.15968	3.97744	0.553705	0.00574352	53.3801	0.806198
		MR-Egger		-0.591123	2.3309	-5.15968	3.97744	0.553705	0.00574352	53.3801	0.806198
		Weighted median		-0.297045	0.210359	-0.709348	0.115258	0.743011	0.491965	1.12216	0.157924
		Simple mode		-0.118272	0.292638	-0.691843	0.455299	0.888454	0.500652	1.57665	0.695532
		Weighted mode		-0.0217894	0.27646	-0.563651	0.520073	0.978446	0.569127	1.68215	0.938904
Skipping breakfast	Type 2 diabetes	IVW	5	0.110285	0.399801	-0.673325	0.893895	1.1166	0.51001	2.44463	0.782663
		MR-Egger		2.81973	0.778411	1.29404	4.34541	16.7723	3.6475	77.1239	0.0361859
		Weighted median		0.0107811	0.311675	-0.600102	0.621664	1.01084	0.548756	1.86202	0.972406
		Simple mode		-0.567889	0.480077	-1.50884	0.373062	0.56672	0.221166	1.45217	0.302349
		Weighted mode		-0.477503	0.778166	-2.00271	1.0477	0.620331	0.134969	2.85109	0.572641
Insomnia	Type 2 diabetes	IVW	10	0.266353	0.0806662	0.108248	0.424459	1.3052	1.11432	1.52876	0.000960245
		MR-Egger		0.0956682	0.233859	-0.362695	0.554032	1.10039	0.695799	1.74026	0.69321
		Weighted median		0.177706	0.0996055	-0.0175212	0.372932	1.19447	0.982631	1.45199	0.0744085
		Simple mode		0.263951	0.152211	-0.0343819	0.562285	1.30207	0.966202	1.75468	0.116927
		Weighted mode		0.189272	0.135364	-0.0760421	0.454585	1.20837	0.926777	1.57552	0.195539
Napping	Type 2 diabetes	IVW	79	0.224352	0.156846	-0.0830673	0.53177	1.25151	0.920289	1.70194	0.152605
		MR-Egger		0.856426	0.55913	-0.239469	1.95232	2.35473	0.787046	7.04502	0.129692
		Weighted median		0.244791	0.169075	-0.0865965	0.576179	1.27736	0.917047	1.77923	0.147666
		Simple mode		0.0270817	0.425405	-0.806712	0.860875	1.02745	0.446323	2.36523	0.949403
		Weighted mode		0.492197	0.330985	-0.156533	1.14093	1.63591	0.855103	3.12967	0.141028
Daytime sleepiness	Type 2 diabetes	IVW	33	0.0981929	0.410434	-0.706259	0.902644	1.10318	0.493487	2.46612	0.810918
		MR-Egger		2.21996	1.78613	-1.28086	5.72078	9.20695	0.277798	305.142	0.223229
		Weighted median		0.690473	0.32422	0.055002	1.32594	1.99466	1.05654	3.76574	0.033201
		Simple mode		0.802065	0.66748	-0.506196	2.11033	2.23014	0.602784	8.25094	0.238324
		Weighted mode		0.870258	0.491037	-0.0921752	1.83269	2.38753	0.911945	6.25068	0.0858692
Sleep duration	Type 2 diabetes	IVW	2	0.216748	0.262943	-0.298619	0.732116	1.24203	0.741842	2.07947	0.409759
		MR-Egger		-	-	-	-	-	-	-	-
		Weighted median		-	-	-	-	-	-	-	-
		Simple mode		-	-	-	-	-	-	-	-
		Weighted mode		-	-	-	-	-	-	-	-
Leisure screen time	Type 2 diabetes	IVW	90	0.195071	0.0577665	0.0818487	0.308293	1.2154	1.08529	1.3611	0.000733111
		MR-Egger		0.145454	0.263102	-0.370226	0.661135	1.15657	0.690578	1.93699	0.581772
		Weighted median		0.141565	0.0521518	0.0393478	0.243783	1.15208	1.04013	1.27607	0.00663786
		Simple mode		0.113433	0.142343	-0.16556	0.392426	1.12012	0.847419	1.48057	0.427633
		Weighted mode		0.113433	0.130264	-0.141884	0.36875	1.12012	0.867722	1.44593	0.38621
Moderate-to-vigorous intensity physical activity during leisure time	Type 2 diabetes	IVW	11	-0.209742	0.201342	-0.604371	0.184887	0.810793	0.546418	1.20308	0.29754
		MR-Egger		0.923765	0.992697	-1.02192	2.86945	2.51876	0.359903	17.6273	0.376367
		Weighted median		-0.139614	0.145293	-0.424389	0.145161	0.869694	0.654169	1.15623	0.336597
		Simple mode		-0.287654	0.234909	-0.748077	0.172768	0.750021	0.473276	1.18859	0.248815
		Weighted mode		-0.219901	0.169415	-0.551954	0.112152	0.802598	0.575824	1.11868	0.223424
Sedentary behavior at work	Type 2 diabetes	IVW	7	-0.062806	0.0930536	-0.245191	0.119579	0.939126	0.782555	1.12702	0.499711
		MR-Egger		-0.659135	0.301991	-1.25104	-0.0672334	0.517298	0.286208	0.934977	0.080844
		Weighted median		-0.0185393	0.121482	-0.256644	0.219565	0.981631	0.773644	1.24554	0.878707
		Simple mode		0.126634	0.197695	-0.260848	0.514117	1.135	0.770398	1.67216	0.545483
		Weighted mode		-0.306733	0.145633	-0.592175	-0.0212923	0.735847	0.553123	0.978933	0.0797903
Age of smoking initiation	Type 2 diabetes	IVW	7	-0.0928511	0.289054	-0.659397	0.473695	0.911329	0.517163	1.60592	0.748041
		MR-Egger		1.32682	1.07061	-0.771586	3.42522	3.76903	0.46228	30.7295	0.270229
		Weighted median		-0.219233	0.26888	-0.746237	0.307771	0.803134	0.474147	1.36039	0.414868
		Simple mode		-0.33736	0.440431	-1.2006	0.525885	0.713652	0.301012	1.69196	0.472738
		Weighted mode		-0.33736	0.516118	-1.34895	0.674231	0.713652	0.259512	1.96252	0.537568
Daily smoking	Type 2 diabetes	IVW	35	0.146432	0.106386	-0.0620852	0.354949	1.1577	0.939803	1.42611	0.168692
		MR-Egger		0.0284012	0.236202	-0.434555	0.491357	1.02881	0.647553	1.63453	0.905021
		Weighted median		0.158526	0.111774	-0.0605511	0.377603	1.17178	0.941246	1.45878	0.156111
		Simple mode		0.310165	0.221393	-0.123765	0.744096	1.36365	0.883587	2.10454	0.170284
		Weighted mode		0.22331	0.103697	0.0200631	0.426557	1.25021	1.02027	1.53197	0.0384607
Smoking cessation	Type 2 diabetes	IVW	17	0.219166	0.157021	-0.0885949	0.526927	1.24504	0.915216	1.69372	0.162782
		MR-Egger		-0.401236	0.357187	-1.10132	0.298851	0.669492	0.332431	1.34831	0.278959
		Weighted median		-0.0507952	0.150127	-0.345045	0.243454	0.950473	0.708189	1.27565	0.735101
		Simple mode		-0.0115847	0.252108	-0.505716	0.482546	0.988482	0.603074	1.6202	0.963918
		Weighted mode		-0.124836	0.166091	-0.450373	0.200702	0.882642	0.63739	1.22226	0.463197
Smoking initiation	Type 2 diabetes	IVW	192	0.169335	0.0674791	0.0370757	0.301594	1.18452	1.03777	1.35201	0.0120923
		MR-Egger		-0.444391	0.28275	-0.998581	0.109799	0.641215	0.368402	1.11605	0.11769
		Weighted median		0.143111	0.0783555	-0.0104659	0.296688	1.15386	0.989589	1.34539	0.0677853
		Simple mode		0.373467	0.246144	-0.108976	0.85591	1.45276	0.896752	2.35351	0.130852
		Weighted mode		-0.0949913	0.255472	-0.595717	0.405734	0.909381	0.551168	1.5004	0.710434
Weekly alcohol consumption	Type 2 diabetes	IVW	79	0.115368	0.107409	-0.0951523	0.325889	1.12229	0.909234	1.38526	0.282774
		MR-Egger		0.465143	0.191053	0.0906786	0.839607	1.59224	1.09492	2.31546	0.0172221
		Weighted median		0.114791	0.109375	-0.0995838	0.329166	1.12164	0.905214	1.38981	0.293939
		Simple mode		0.0848706	0.246384	-0.398041	0.567782	1.08858	0.671634	1.76435	0.731423
		Weighted mode		0.10083	0.103437	-0.101906	0.303566	1.10609	0.903115	1.35468	0.332673
Alcohol abuse	Type 2 diabetes	IVW	13	-0.0760642	0.115187	-0.301831	0.149702	0.926757	0.739463	1.16149	0.509027
		MR-Egger		-0.38267	0.245854	-0.864544	0.0992032	0.682038	0.421244	1.10429	0.147876
		Weighted median		-0.0521989	0.0598115	-0.16943	0.0650317	0.94914	0.844146	1.06719	0.382814
		Simple mode		0.0924073	0.139425	-0.180866	0.36568	1.09681	0.834548	1.44149	0.520003
		Weighted mode		-0.0450375	0.0669938	-0.176345	0.0862703	0.955962	0.838328	1.0901	0.514152
Educational level	Type 2 diabetes	IVW	357	-0.306589	0.0508329	-0.406221	-0.206956	0.735953	0.666163	0.813055	1.62645e-09
		MR-Egger		-0.038698	0.190265	-0.411617	0.334221	0.962041	0.662578	1.39685	0.838947
		Weighted median		-0.328703	0.0504859	-0.427655	-0.22975	0.719857	0.652036	0.794732	7.47627e-11
		Simple mode		-0.531546	0.196379	-0.91645	-0.146643	0.587695	0.399936	0.863602	0.00712227
		Weighted mode		-0.437151	0.179697	-0.789358	-0.084945	0.645874	0.454136	0.918563	0.0154781
Annual household income	Type 2 diabetes	IVW	49	-0.319834	0.130395	-0.575409	-0.0642593	0.72627	0.562475	0.937762	0.0141748
		MR-Egger		0.0763276	0.576695	-1.05399	1.20665	1.07932	0.348543	3.34227	0.89527
		Weighted median		-0.401159	0.106457	-0.609815	-0.192503	0.669544	0.543451	0.824892	0.000164383
		Simple mode		-0.384946	0.218909	-0.814008	0.0441159	0.680487	0.443078	1.0451	0.0850414
		Weighted mode		-0.384946	0.21809	-0.812403	0.0425109	0.680487	0.44379	1.04343	0.0839124
Townsend deprivation index	Type 2 diabetes	IVW	17	0.568257	0.164674	0.245496	0.891018	1.76519	1.27826	2.43761	0.000558924
		MR-Egger		-0.480766	1.36885	-3.1637	2.20217	0.618309	0.0422689	9.04463	0.730308
		Weighted median		0.644158	0.207831	0.236808	1.05151	1.90438	1.2672	2.86196	0.00193897
		Simple mode		0.702125	0.347416	0.0211883	1.38306	2.01804	1.02141	3.98709	0.0603417
		Weighted mode		0.668121	0.336895	0.00780625	1.32843	1.95057	1.00784	3.77513	0.0647843
Environmental stress and adversity	Type 2 diabetes	IVW	39	0.0771083	0.110852	-0.140162	0.294378	1.08016	0.869218	1.34229	0.486681
		MR-Egger		-0.0477063	0.576248	-1.17715	1.08174	0.953414	0.308155	2.94981	0.934467
		Weighted median		0.037197	0.124371	-0.206571	0.280965	1.0379	0.813369	1.32441	0.764879
		Simple mode		0.234955	0.302891	-0.358711	0.828622	1.26485	0.698576	2.29016	0.442722
		Weighted mode		0.263149	0.265604	-0.257436	0.783733	1.30102	0.773031	2.18963	0.328073
Systolic blood pressure	Aortic dissection	IVW	363	0.373423	0.144888	0.089442	0.657404	1.4527	1.09356	1.92978	0.00995708
		MR-Egger		0.495304	0.395515	-0.279906	1.27051	1.641	0.755855	3.56268	0.211271
		Weighted median		0.335153	0.206922	-0.0704144	0.74072	1.39815	0.932008	2.09745	0.105295
		Simple mode		0.979275	0.698457	-0.389702	2.34825	2.66252	0.677259	10.4672	0.161756
		Weighted mode		0.531248	0.571621	-0.589129	1.65162	1.70105	0.55481	5.21544	0.353316
Diastolic blood pressure	Aortic dissection	IVW	243	0.763837	0.149235	0.471337	1.05634	2.1465	1.60214	2.87582	3.08197e-07
		MR-Egger		0.386969	0.391327	-0.380032	1.15397	1.47251	0.68384	3.17075	0.323722
		Weighted median		0.49334	0.230919	0.0407381	0.945942	1.63778	1.04158	2.57524	0.0326454
		Simple mode		0.296022	0.664302	-1.00601	1.59805	1.3445	0.365675	4.94341	0.656275
		Weighted mode		0.384528	0.457486	-0.512144	1.2812	1.46892	0.599209	3.60096	0.401444
Pulse pressure	Aortic dissection	IVW	263	-0.64691	0.174972	-0.989855	-0.303965	0.523661	0.371631	0.737887	0.00021797
		MR-Egger		-1.69606	0.422904	-2.52495	-0.867165	0.183405	0.0800625	0.420141	7.9159e-05
		Weighted median		-0.682817	0.245367	-1.16374	-0.201898	0.505192	0.312317	0.817178	0.0053885
		Simple mode		0.691514	0.727225	-0.733846	2.11687	1.99674	0.480059	8.30513	0.342534
		Weighted mode		-1.40875	0.47673	-2.34314	-0.474361	0.244448	0.0960253	0.622283	0.0034109
HDL-cholesterol	Aortic dissection	IVW	403	-0.215222	0.123826	-0.457921	0.0274768	0.806362	0.632597	1.02786	0.0821929
		MR-Egger		-0.329679	0.182922	-0.688207	0.0288494	0.719155	0.502476	1.02927	0.0722512
		Weighted median		-0.100671	0.208664	-0.509653	0.308311	0.904231	0.600704	1.36112	0.629484
		Simple mode		-0.118108	0.434412	-0.969556	0.733339	0.8886	0.379252	2.08202	0.785853
		Weighted mode		-0.053879	0.191757	-0.429722	0.321964	0.947547	0.65069	1.37984	0.778874
LDL-cholesterol	Aortic dissection	IVW	231	-0.11286	0.166505	-0.439211	0.21349	0.893276	0.644545	1.23799	0.497888
		MR-Egger		-0.146651	0.274706	-0.685076	0.391773	0.863595	0.504052	1.4796	0.593965
		Weighted median		0.113951	0.25258	-0.381107	0.609009	1.1207	0.683105	1.83861	0.651884
		Simple mode		0.115364	0.488519	-0.842133	1.07286	1.12228	0.430791	2.92374	0.813525
		Weighted mode		-0.0776282	0.259617	-0.586478	0.431221	0.925308	0.556283	1.53914	0.765202
Total cholesterol	Aortic dissection	IVW	381	-0.167511	0.125411	-0.413316	0.0782935	0.845767	0.661453	1.08144	0.181646
		MR-Egger		-0.100084	0.187163	-0.466924	0.266756	0.904761	0.626928	1.30572	0.593142
		Weighted median		-0.169103	0.200355	-0.561798	0.223592	0.844422	0.570183	1.25056	0.398658
		Simple mode		0.0111507	0.371123	-0.71625	0.738552	1.01121	0.488581	2.0929	0.976046
		Weighted mode		-0.0649068	0.200302	-0.457499	0.327686	0.937155	0.632864	1.38775	0.746083
Triglycerides	Aortic dissection	IVW	395	-0.00819567	0.140929	-0.284416	0.268025	0.991838	0.752453	1.30738	0.953625
		MR-Egger		-0.0880962	0.221137	-0.521524	0.345332	0.915673	0.593615	1.41246	0.690568
		Weighted median		0.0373533	0.240375	-0.433781	0.508488	1.03806	0.648054	1.66277	0.876509
		Simple mode		0.226293	0.510689	-0.774659	1.22724	1.25394	0.460861	3.41181	0.657928
		Weighted mode		0.0880345	0.241121	-0.384562	0.560631	1.09203	0.680748	1.75178	0.715229
Relative protein intake	Aortic dissection	IVW	7	-0.320481	0.819031	-1.92578	1.28482	0.7258	0.145762	3.61402	0.695581
		MR-Egger		4.47429	3.3284	-2.04937	10.998	87.7325	0.128816	59751.7	0.236624
		Weighted median		-0.601321	1.08729	-2.73241	1.52977	0.548087	0.0650621	4.61712	0.580233
		Simple mode		-2.37514	1.65871	-5.6262	0.875932	0.0930019	0.00360223	2.40111	0.202134
		Weighted mode		-2.35667	1.43821	-5.17556	0.462222	0.0947355	0.00565308	1.5876	0.152407
Relative fat intake	Aortic dissection	IVW	5	0.90042	1.25449	0.472907	-1.55838	3.35922	2.46064	0.210477	28.7667
		MR-Egger		0.677809	4.41351	0.887693	-7.97267	9.32829	1.96956	0.000344756	11251.9
		Weighted median		-0.0175003	1.30711	0.989318	-2.57944	2.54444	0.982652	0.0758167	12.736
		Simple mode		-0.322798	1.82269	0.868036	-3.89527	3.24967	0.72412	0.0203379	25.7819
		Weighted mode		-0.256218	1.47618	0.870634	-3.14953	2.63709	0.773974	0.0428724	13.9725
Relative sugar intake	Aortic dissection	IVW	5	0.122396	1.3766	-2.57574	2.82054	1.1302	0.0760971	16.7858	0.929152
		MR-Egger		6.11172	9.23246	-11.9839	24.2073	451.112	6.24391e-06	32592090000	0.555292
		Weighted median		1.29656	1.24286	-1.13944	3.73257	3.65671	0.319998	41.7862	0.296851
		Simple mode		1.58368	1.4875	-1.33181	4.49918	4.87287	0.263998	89.9434	0.347029
		Weighted mode		1.52668	1.45413	-1.32341	4.37676	4.60285	0.266226	79.58	0.353011
Relative carbohydrate intake	Aortic dissection	IVW	8	0.231561	1.1731	-2.06771	2.53083	1.26057	0.126475	12.5639	0.84352
		MR-Egger		-1.59908	7.54607	-16.3894	13.1912	0.202083	7.62404e-08	535643	0.839194
		Weighted median		0.160741	1.24632	-2.28205	2.60354	1.17438	0.102074	13.5114	0.89738
		Simple mode		-0.102046	1.99085	-4.00411	3.80002	0.902988	0.0182405	44.702	0.960552
		Weighted mode		0.415327	1.70327	-2.92309	3.75374	1.51487	0.0537673	42.6806	0.814347
Skipping breakfast	Aortic dissection	IVW	5	0.166972	1.18122	-2.14821	2.48216	1.18172	0.116693	11.967	0.887588
		MR-Egger		-3.79402	4.34308	-12.3065	4.71841	0.0225049	4.52247e-06	111.99	0.446644
		Weighted median		-0.595896	1.41883	-3.3768	2.18501	0.551068	0.0341566	8.89073	0.674492
		Simple mode		-1.06589	2.12598	-5.2328	3.10103	0.344421	0.00533853	22.2207	0.642451
		Weighted mode		-0.962087	1.7953	-4.48087	2.55669	0.382094	0.0113236	12.8931	0.620443
Insomnia	Aortic dissection	IVW	11	0.175673	0.48496	-0.774849	1.1262	1.19205	0.460773	3.0839	0.717171
		MR-Egger		0.7268	1.36639	-1.95133	3.40492	2.06845	0.142086	30.112	0.607665
		Weighted median		0.522645	0.542773	-0.541189	1.58648	1.68648	0.582056	4.88652	0.335589
		Simple mode		0.258776	0.786028	-1.28184	1.79939	1.29534	0.277526	6.04597	0.748781
		Weighted mode		0.437434	0.643329	-0.823492	1.69836	1.54873	0.438896	5.46498	0.511967
Napping	Aortic dissection	IVW	79	0.458718	0.620956	-0.758356	1.67579	1.58204	0.468436	5.34302	0.460072
		MR-Egger		-0.908517	2.18991	-5.20074	3.3837	0.403122	0.0055125	29.4797	0.679394
		Weighted median		0.10384	0.896848	-1.65398	1.86166	1.10942	0.191287	6.43442	0.907824
		Simple mode		-0.0451413	1.99762	-3.96048	3.8702	0.955862	0.0190539	47.9519	0.982029
		Weighted mode		-0.349044	1.87035	-4.01492	3.31684	0.705362	0.0180443	27.573	0.852443
Daytime sleepiness	Aortic dissection	IVW	33	-0.539983	1.23331	-2.95726	1.87729	0.582758	0.051961	6.5358	0.661506
		MR-Egger		-7.52409	5.44841	-18.203	3.15479	0.000539921	1.24324e-08	23.4481	0.177163
		Weighted median		-2.23632	1.64825	-5.46689	0.994251	0.106851	0.00422434	2.7027	0.17485
		Simple mode		-3.95785	3.43486	-10.6902	2.77448	0.0191041	2.27673e-05	16.0303	0.25775
		Weighted mode		-4.08432	2.79768	-9.56777	1.39914	0.0168346	6.99472e-05	4.0517	0.154068
Sleep duration	Aortic dissection	IVW	2	-2.36986	1.68466	-5.67179	0.932074	0.0934941	0.00344171	2.53977	0.159508
		MR-Egger		-	-	-	-	-	-	-	-
		Weighted median		-	-	-	-	-	-	-	-
		Simple mode		-	-	-	-	-	-	-	-
		Weighted mode		-	-	-	-	-	-	-	-
Leisure screen time	Aortic dissection	IVW	93	-0.263591	0.205111	-0.665608	0.138426	0.768288	0.513961	1.14846	0.198751
		MR-Egger		1.68615	0.959455	-0.194384	3.56668	5.39864	0.823341	35.3988	0.0822125
		Weighted median		-0.539577	0.28589	-1.09992	0.0207682	0.582995	0.332897	1.02099	0.0591124
		Simple mode		-1.02022	0.768932	-2.52732	0.486891	0.360517	0.0798726	1.62725	0.18786
		Weighted mode		-0.896713	0.678837	-2.22723	0.433808	0.407908	0.107826	1.54312	0.189793
Moderate-to-vigorous intensity physical activity during leisure time	Aortic dissection	IVW	12	-0.962974	0.568569	-2.07737	0.15142	0.381756	0.125259	1.16349	0.0903258
		MR-Egger		1.27278	3.03689	-4.67953	7.22509	3.57076	0.00928336	1373.46	0.683999
		Weighted median		-0.900539	0.771575	-2.41283	0.611748	0.406351	0.0895618	1.84365	0.243152
		Simple mode		-0.80712	1.19772	-3.15465	1.54041	0.446141	0.0426532	4.66652	0.514299
		Weighted mode		-0.873614	1.04987	-2.93135	1.18413	0.41744	0.0533248	3.26783	0.423039
Sedentary behavior at work	Aortic dissection	IVW	7	0.445874	0.54516	-0.62264	1.51439	1.56185	0.536526	4.54664	0.413427
		MR-Egger		-0.849389	1.92873	-4.62969	2.93092	0.427676	0.00975777	18.7448	0.678043
		Weighted median		0.0556498	0.703144	-1.32251	1.43381	1.05723	0.266465	4.19466	0.936918
		Simple mode		-0.329318	1.00256	-2.29433	1.63569	0.719414	0.100829	5.133	0.753711
		Weighted mode		-0.117502	0.860517	-1.80411	1.56911	0.889139	0.16462	4.80238	0.895855
Age of smoking initiation	Aortic dissection	IVW	7	1.85162	1.1669	-0.435491	4.13874	6.37015	0.646947	62.7236	0.112559
		MR-Egger		-0.11389	4.53612	-9.00468	8.7769	0.892356	0.000122833	6482.76	0.98094
		Weighted median		2.08698	1.51319	-0.878873	5.05284	8.06058	0.415251	156.467	0.167835
		Simple mode		2.93329	2.14362	-1.2682	7.13478	18.7894	0.281337	1254.87	0.220217
		Weighted mode		2.31626	2.15527	-1.90807	6.54058	10.1376	0.148366	692.69	0.323818
Daily smoking	Aortic dissection	IVW	36	-0.248558	0.462693	-1.15544	0.65832	0.779925	0.31492	1.93155	0.591131
		MR-Egger		-1.91781	0.982255	-3.84303	0.00740732	0.146928	0.0214286	1.00744	0.059157
		Weighted median		-0.649241	0.601817	-1.8288	0.530322	0.522442	0.160606	1.69948	0.280677
		Simple mode		0.230122	1.38139	-2.47741	2.93766	1.25875	0.0839603	18.8716	0.868654
		Weighted mode		-1.07167	0.710321	-2.4639	0.320555	0.342435	0.0851021	1.37789	0.140346
Smoking cessation	Aortic dissection	IVW	19	1.4497	0.652121	0.171543	2.72786	4.26183	1.18713	15.3001	0.0262122
		MR-Egger		0.248085	1.87933	-3.4354	3.93158	1.28157	0.0322124	50.9873	0.896528
		Weighted median		1.11208	0.912435	-0.676288	2.90046	3.04069	0.508501	18.1824	0.222917
		Simple mode		0.572204	1.58648	-2.53729	3.6817	1.77217	0.0790806	39.7137	0.722539
		Weighted mode		0.658783	1.32911	-1.94626	3.26383	1.93244	0.142807	26.1495	0.626132
Smoking initiation	Aortic dissection	IVW	199	0.204632	0.306022	-0.395171	0.804434	1.22707	0.673565	2.23543	0.503698
		MR-Egger		-2.09753	1.31228	-4.66961	0.474548	0.122759	0.00937594	1.60729	0.111561
		Weighted median		0.393134	0.444959	-0.478986	1.26525	1.48162	0.619411	3.54399	0.376951
		Simple mode		1.08883	1.44712	-1.74753	3.92519	2.97079	0.174203	50.6627	0.452699
		Weighted mode		0.759154	1.40383	-1.99235	3.51066	2.13647	0.136374	33.4704	0.589272
Weekly alcohol consumption	Aortic dissection	IVW	80	0.369154	0.466118	-0.544437	1.28274	1.44651	0.580168	3.60653	0.428375
		MR-Egger		-3.08867	1.14994	-5.34256	-0.834778	0.0455627	0.00478363	0.433971	0.00883403
		Weighted median		0.138808	0.676516	-1.18716	1.46478	1.1489	0.305085	4.32659	0.837431
		Simple mode		1.81628	1.82511	-1.76094	5.3935	6.14896	0.171884	219.973	0.322695
		Weighted mode		-0.665399	1.2132	-3.04327	1.71247	0.514069	0.0476786	5.54266	0.584919
Alcohol abuse	Aortic dissection	IVW	14	0.230945	0.301715	-0.360417	0.822307	1.25979	0.697386	2.27574	0.444009
		MR-Egger		0.415557	1.07182	-1.68521	2.51633	1.51522	0.185405	12.383	0.705019
		Weighted median		-0.183235	0.366183	-0.900954	0.534484	0.832573	0.406182	1.70657	0.616799
		Simple mode		-0.451646	0.585545	-1.59931	0.696021	0.636579	0.202035	2.00576	0.454306
		Weighted mode		-0.43785	0.536381	-1.48916	0.613457	0.645423	0.225563	1.84681	0.429032
Educational level	Aortic dissection	IVW	351	0.00232059	0.194709	-0.379309	0.38395	1.00232	0.684334	1.46807	0.990491
		MR-Egger		0.113246	0.663263	-1.18675	1.41324	1.11991	0.305212	4.10925	0.864527
		Weighted median		-0.164825	0.301498	-0.755761	0.42611	0.848042	0.469653	1.53129	0.584593
		Simple mode		-1.06158	0.877774	-2.78202	0.658857	0.345909	0.0619135	1.93258	0.227326
		Weighted mode		-0.873271	0.781368	-2.40475	0.658211	0.417583	0.0902879	1.93133	0.264497
Annual household income	Aortic dissection	IVW	48	-0.43201	0.412421	-1.24036	0.376335	0.649203	0.289281	1.45693	0.29487
		MR-Egger		0.842197	2.16666	-3.40445	5.08885	2.32146	0.0332251	162.202	0.699286
		Weighted median		-0.482763	0.552741	-1.56613	0.600609	0.617076	0.208851	1.82323	0.382446
		Simple mode		-1.11428	1.14521	-3.35889	1.13032	0.328151	0.034774	3.09665	0.335536
		Weighted mode		-0.983564	0.957067	-2.85942	0.892287	0.373976	0.0573022	2.4407	0.309358
Townsend deprivation index	Aortic dissection	IVW	16	0.6989	0.979337	-1.2206	2.6184	2.01154	0.295053	13.7138	0.475446
		MR-Egger		-11.492	8.36901	-27.8953	4.91125	1.02114e-05	7.67791e-13	135.809	0.191296
		Weighted median		1.52479	1.33415	-1.09015	4.13973	4.59418	0.336165	62.786	0.253085
		Simple mode		1.60534	2.25434	-2.81317	6.02385	4.97955	0.0600145	413.165	0.487326
		Weighted mode		1.60534	2.51291	-3.31996	6.53064	4.97955	0.0361543	685.835	0.532563
Environmental stress and adversity	Aortic dissection	IVW	39	0.959467	0.526618	-0.0727046	1.99164	2.61031	0.929875	7.32754	0.068464
		MR-Egger		2.32444	2.82879	-3.21999	7.86886	10.2209	0.0399555	2614.59	0.416507
		Weighted median		0.927286	0.706325	-0.457111	2.31168	2.52764	0.63311	10.0914	0.18924
		Simple mode		1.46195	1.55809	-1.5919	4.5158	4.31436	0.203538	91.4511	0.354018
		Weighted mode		1.41812	1.47167	-1.46635	4.3026	4.12936	0.230766	73.8915	0.341332
T2DM	CAD	MR Egger	124	0.0164116	0.0418459	-0.0656063	0.0984294	1.01655	0.9365	1.10344	0.695602
		Weighted median		0.0899821	0.0228743	0.0451485	0.134816	1.09415	1.04618	1.14433	8.36255e-05
		IVW		0.111353	0.0194191	0.0732921	0.149415	1.11779	1.07604	1.16115	9.79526e-09
		Simple mode		0.0906215	0.0420519	0.00819968	0.173043	1.09485	1.00823	1.18892	0.0331112
		Weighted mode		0.0802934	0.0240109	0.0332321	0.127355	1.0836	1.03379	1.13582	0.00109475
Fasting glucose	CAD	MR Egger	65	0.0262368	0.183422	-0.333271	0.385745	1.02658	0.716576	1.47071	0.886715
		Weighted median		0.128375	0.0895708	-0.0471839	0.303934	1.13698	0.953912	1.35518	0.151794
		IVW		0.23174	0.0983015	0.0390692	0.424411	1.26079	1.03984	1.52869	0.0184013
		Simple mode		-0.00779851	0.185243	-0.370876	0.355279	0.992232	0.69013	1.42658	0.966551
		Weighted mode		0.121425	0.0864667	-0.0480501	0.290899	1.1291	0.953086	1.33763	0.165066
Fasting insulin	CAD	MR Egger	35	-0.470621	0.565307	-1.57862	0.63738	0.624614	0.206259	1.89152	0.411108
		Weighted median		0.717533	0.185222	0.354497	1.08057	2.04937	1.42546	2.94635	0.000107106
		IVW		0.647686	0.193242	0.268932	1.02644	1.91111	1.30857	2.79111	0.000803217
		Simple mode		0.757564	0.48558	-0.194173	1.7093	2.13307	0.823516	5.52509	0.127992
		Weighted mode		0.813083	0.568651	-0.301474	1.92764	2.25485	0.739727	6.87326	0.161887
Hemoglobin A1c	CAD	MR Egger	68	0.484673	0.26335	-0.0314925	1.00084	1.62364	0.968998	2.72056	0.0702035
		Weighted median		0.376864	0.126657	0.128618	0.625111	1.45771	1.13726	1.86845	0.00292525
		IVW		0.364876	0.141344	0.0878414	0.64191	1.44033	1.09181	1.90011	0.00983798
		Simple mode		0.614398	0.23905	0.145861	1.08294	1.84854	1.15703	2.95334	0.0123942
		Weighted mode		0.409861	0.121437	0.171844	0.647879	1.50661	1.18749	1.91148	0.00123109

## Sheet: Table S5
Supplementary Table 5. Information of heterogeneity tests
Exposures	Outcomes	Model	Q	Q_df	Q_pval
Type 2 diabetes	Aortic dissection	MR Egger	152.462	122	0.0321641
		Inverse variance weighted	152.497	123	0.0367164
Type 2 diabetes (adjustment group)	Aortic dissection	MR Egger	129.096	107	0.0718314
		Inverse variance weighted	129.101	108	0.0813118
Fasting glucose	Aortic dissection	MR Egger	81.4382	57	0.018507
		Inverse variance weighted	83.4491	58	0.0159607
Fasting glucose (adjustment group)	Aortic dissection	MR Egger	65.3714	50	0.0710337
		Inverse variance weighted	66.0804	51	0.0761145
Fasting insulin	Aortic dissection	MR Egger	34.1448	32	0.364922
		Inverse variance weighted	34.434	33	0.39901
Fasting insulin (adjustment group)	Aortic dissection	MR Egger	29.8771	27	0.319703
		Inverse variance weighted	30.0531	28	0.360683
Hemoglobin A1c	Aortic dissection	MR Egger	94.4222	65	0.00999977
		Inverse variance weighted	94.7525	66	0.0117062
Hemoglobin A1c(adjustment group)	Aortic dissection	MR Egger	90.5068	59	0.00521327
		Inverse variance weighted	91.3023	60	0.00568773
Systolic blood pressure	Type 2 diabetes	MR Egger	1600.35	356	8.25201e-157
		Inverse variance weighted	1613.55	357	1.02227e-158
Diastolic blood pressure	Type 2 diabetes	MR Egger	679.624	239	7.08823e-44
		Inverse variance weighted	682.685	240	4.41985e-44
Pulse pressure	Type 2 diabetes	MR Egger	1695.32	255	8.48709e-211
		Inverse variance weighted	1746.73	256	6.67122e-220
HDL-cholesterol	Type 2 diabetes	MR Egger	2249.67	405	1.04346e-252
		Inverse variance weighted	2352.61	406	9.10988e-271
LDL-cholesterol	Type 2 diabetes	MR Egger	1108.02	231	1.56395e-114
		Inverse variance weighted	1119.23	232	4.00345e-116
Total cholesterol	Type 2 diabetes	MR Egger	1604.06	386	7.1799e-148
		Inverse variance weighted	1620.92	387	2.38789e-150
Triglycerides	Type 2 diabetes	MR Egger	3087.69	399	min
		Inverse variance weighted	3513.28	400	min
Relative protein intake	Type 2 diabetes	MR Egger	146.345	5	8.00664e-30
		Inverse variance weighted	150.753	6	5.36196e-30
Relative fat intake	Type 2 diabetes	MR Egger	35.4337	3	9.86503e-08
		Inverse variance weighted	52.7942	4	9.41017e-11
Relative sugar intake	Type 2 diabetes	MR Egger	28.3598	3	3.05227e-06
		Inverse variance weighted	37.7968	4	1.23412e-07
Relative carbohydrate intake	Type 2 diabetes	MR Egger	55.6021	8	3.37162e-09
		Inverse variance weighted	55.6022	9	9.34968e-09
Skipping breakfast	Type 2 diabetes	MR Egger	2.94073	3	0.400855
		Inverse variance weighted	15.9165	4	0.00313333
Insomnia	Type 2 diabetes	MR Egger	10.8831	8	0.208409
		Inverse variance weighted	11.7108	9	0.23011
Napping	Type 2 diabetes	MR Egger	184.8	77	7.54598e-11
		Inverse variance weighted	188.128	78	4.36463e-11
Daytime sleepiness	Type 2 diabetes	MR Egger	138.028	31	1.85241e-15
		Inverse variance weighted	144.656	32	2.88735e-16
Sleep duration	Type 2 diabetes	MR Egger	-	-	-
		Inverse variance weighted	0.176367	1	0.674514
Leisure screen time	Type 2 diabetes	MR Egger	259.259	88	8.71639e-19
		Inverse variance weighted	259.369	89	1.45436e-18
Moderate-to-vigorous intensity physical activity during Leisure time	Type 2 diabetes	MR Egger	40.5033	9	6.1579e-06
		Inverse variance weighted	46.6136	10	1.10998
Sedentary behavior at work	Type 2 diabetes	MR Egger	2.44903	5	0.78415
		Inverse variance weighted	6.71008	6	0.348493
Age of smoking initiation	Type 2 diabetes	MR Egger	10.5973	5	0.0599758
		Inverse variance weighted	14.5771	6	0.0238132
Daily smoking	Type 2 diabetes	MR Egger	89.4476	33	4.19338e-07
		Inverse variance weighted	90.3011	34	5.34549e-07
Smoking cessation	Type 2 diabetes	MR Egger	31.3254	15	0.00794455
		Inverse variance weighted	38.8804	16	0.00113167
Smoking initiation	Type 2 diabetes	MR Egger	340.367	190	1.26645e-10
		Inverse variance weighted	349.305	191	2.20008e-11
Weekly alcohol consumption	Type 2 diabetes	MR Egger	230.599	77	3.05922e-17
		Inverse variance weighted	244.967	78	3.92232e-19
Alcohol abuse	Type 2 diabetes	MR Egger	93.8656	11	2.90323e-15
		Inverse variance weighted	110.525	12	4.7109e-18
Educational level	Type 2 diabetes	MR Egger	920.943	355	7.30965e-52
		Inverse variance weighted	926.48	356	2.13222e-52
Annual household income	Type 2 diabetes	MR Egger	200.797	47	6.54312e-21
		Inverse variance weighted	202.923	48	6.00369e-21
Townsend deprivation index	Type 2 diabetes	MR Egger	18.1336	15	0.255705
		Inverse variance weighted	18.8543	16	0.27629
Environmental stress and adversity	Type 2 diabetes	MR Egger	72.0954	37	0.000483747
		Inverse variance weighted	72.1905	38	0.000679286
Systolic blood pressure	Aortic dissection	MR Egger	465.565	361	0.000163438
		Inverse variance weighted	465.706	362	0.000184149
Diastolic blood pressure	Aortic dissection	MR Egger	253.707	241	0.274536
		Inverse variance weighted	254.849	242	0.272853
Pulse pressure	Aortic dissection	MR Egger	369.53	261	1.09495e-05
		Inverse variance weighted	379.992	262	2.50281e-06
HDL-cholesterol	Aortic dissection	MR Egger	426.703	401	0.180797
		Inverse variance weighted	427.473	402	0.183147
LDL-cholesterol	Aortic dissection	MR Egger	258.66	229	0.0867464
		Inverse variance weighted	258.687	230	0.0940144
Total cholesterol	Aortic dissection	MR Egger	417.441	379	0.0844618
		Inverse variance weighted	417.701	380	0.0887045
Triglycerides	Aortic dissection	MR Egger	434.724	393	0.0718461
		Inverse variance weighted	434.967	394	0.0756118
Relative protein intake	Aortic dissection	MR Egger	3.38488	5	0.640874
		Inverse variance weighted	5.59387	6	0.470185
Relative fat intake	Aortic dissection	MR Egger	5.95007	3	0.114065
		Inverse variance weighted	5.95572	4	0.20248
Relative sugar intake	Aortic dissection	MR Egger	6.5172	3	0.0889868
		Inverse variance weighted	7.45575	4	0.113676
Relative carbohydrate intake	Aortic dissection	MR Egger	11.5539	6	0.0726927
		Inverse variance weighted	11.6705	7	0.111928
Skipping breakfast	Aortic dissection	MR Egger	1.36964	3	0.712667
		Inverse variance weighted	2.26787	4	0.686625
Insomnia	Aortic dissection	MR Egger	14.2098	9	0.115056
		Inverse variance weighted	14.5075	10	0.151078
Napping	Aortic dissection	MR Egger	59.4481	77	0.931099
		Inverse variance weighted	59.872	78	0.93669
Daytime sleepiness	Aortic dissection	MR Egger	23.5097	31	0.830029
		Inverse variance weighted	25.2416	32	0.796127
Sleep duration	Aortic dissection	MR Egger	-	-	-
		Inverse variance weighted	0.665338	1	0.414682
Leisure screen time	Aortic dissection	MR Egger	85.4956	91	0.643134
		Inverse variance weighted	89.8229	92	0.544791
Moderate-to-vigorous intensity physical activity during Leisure time	Aortic dissection	MR Egger	7.40993	10	0.686261
		Inverse variance weighted	7.9716	11	0.715845
Sedentary behavior at work	Aortic dissection	MR Egger	4.74658	5	0.447584
		Inverse variance weighted	5.23674	6	0.513828
Age of smoking initiation	Aortic dissection	MR Egger	3.27456	5	0.657738
		Inverse variance weighted	3.47562	6	0.747211
Daily smoking	Aortic dissection	MR Egger	44.204	34	0.113001
		Inverse variance weighted	48.9349	35	0.0591052
Smoking cessation	Aortic dissection	MR Egger	19.7497	17	0.28723
		Inverse variance weighted	20.2919	18	0.316626
Smoking initiation	Aortic dissection	MR Egger	199.488	197	0.437086
		Inverse variance weighted	202.781	198	0.392887
Weekly alcohol consumption	Aortic dissection	MR Egger	86.6508	78	0.235306
		Inverse variance weighted	98.4195	79	0.0686476
Alcohol abuse	Aortic dissection	MR Egger	17.7004	12	0.125095
		Inverse variance weighted	17.7482	13	0.167315
Educational level	Aortic dissection	MR Egger	354.537	349	0.407616
		Inverse variance weighted	354.568	350	0.421881
Annual household income	Aortic dissection	MR Egger	48.433	46	0.375017
		Inverse variance weighted	48.811	47	0.400111
Townsend deprivation index	Aortic dissection	MR Egger	12.0829	14	0.599646
		Inverse variance weighted	14.2342	15	0.507842
Environmental stress and adversity	Aortic dissection	MR Egger	41.2842	37	0.288801
		Inverse variance weighted	41.5536	38	0.318622

## Sheet: Table S6
Supplementary Table 6. Information of horizontal pleiotropy
Exposures	Outcomes	egger_intercept	se	pval
Type 2 diabetes	Aortic dissection	0.00195257	0.0116776	0.867485
Type 2 diabetes (adjustment group)	Aortic dissection	-0.000840459	0.0129842	0.94851
Fasting glucose	Aortic dissection	0.020167	0.016999	0.2404
Fasting glucose (adjustment group)	Aortic dissection	0.0130494	0.017721	0.46494
Fasting insulin	Aortic dissection	0.0156471	0.0300518	0.606182
Fasting insulin (adjustment group)	Aortic dissection	0.0135569	0.0339935	0.69317
Hemoglobin A1c	Aortic dissection	-0.00747841	0.0156834	0.635077
Hemoglobin A1c (adjustment group)	Aortic dissection	-0.0122086	0.0169536	0.474296
Systolic blood pressure	Type 2 diabetes	0.00473258	0.00276187	0.0874831
Diastolic blood pressure	Type 2 diabetes	0.00264621	0.00255046	0.300532
Pulse pressure	Type 2 diabetes	0.00993423	0.00357272	0.00583091
HDL-cholesterol	Type 2 diabetes	-0.00685458	0.0015923	2.09841e-05
LDL-cholesterol	Type 2 diabetes	0.00357298	0.00233682	0.127635
Total cholesterol	Type 2 diabetes	0.00312262	0.00155036	0.0446894
Triglycerides	Type 2 diabetes	0.0153914	0.00207544	7.31415e-13
Relative protein intake	Type 2 diabetes	-0.0267773	0.0689946	0.713911
Relative fat intake	Type 2 diabetes	0.030864	0.0254576	0.31214
Relative sugar intake	Type 2 diabetes	-0.0669556	0.0670132	0.391358
Relative carbohydrate intake	Type 2 diabetes	-0.000140525	0.0436648	0.997511
Skipping breakfast	Type 2 diabetes	-0.058338	0.0161952	0.0367055
Insomnia	Type 2 diabetes	0.00723395	0.00927444	0.457851
Napping	Type 2 diabetes	-0.00621598	0.00527896	0.242622
Daytime sleepiness	Type 2 diabetes	-0.0160848	0.0131836	0.231642
Sleep duration	Type 2 diabetes	-	-	-
Leisure screen time	Type 2 diabetes	0.00136771	0.0070736	0.847127
Moderate-to-vigorous intensity physical activity during Leisure time	Type 2 diabetes	-0.0289864	0.0248763	0.273883
Sedentary behavior at work	Type 2 diabetes	0.0207731	0.0100634	0.0939265
Age of smoking initiation	Type 2 diabetes	-0.02671	0.0194918	0.22891
Daily smoking	Type 2 diabetes	0.00311375	0.00554879	0.578481
Smoking cessation	Type 2 diabetes	0.0138531	0.00728338	0.076549
Smoking initiation	Type 2 diabetes	0.00772343	0.00345758	0.0266646
Weekly alcohol consumption	Type 2 diabetes	-0.00664404	0.00303331	0.0315247
Alcohol abuse	Type 2 diabetes	0.0218365	0.0156282	0.189883
Educational level	Type 2 diabetes	-0.00397592	0.00272152	0.144921
Annual household income	Type 2 diabetes	-0.00786822	0.011154	0.484033
Townsend deprivation index	Type 2 diabetes	0.0140524	0.0182	0.452044
Environmental stress and adversity	Type 2 diabetes	0.00209451	0.00948474	0.826439
Systolic blood pressure	Aortic dissection	-0.00299659	0.00904654	0.740654
Diastolic blood pressure	Aortic dissection	0.00986185	0.00946661	0.298571
Pulse pressure	Aortic dissection	0.0263408	0.00969014	0.00700128
HDL-cholesterol	Aortic dissection	0.00363053	0.00426948	0.395641
LDL-cholesterol	Aortic dissection	0.0010685	0.00690044	0.877079
Total cholesterol	Aortic dissection	-0.00232604	0.00478882	0.627444
Triglycerides	Aortic dissection	0.00220391	0.00469734	0.639199
Relative protein intake	Aortic dissection	-0.113162	0.0761387	0.197353
Relative fat intake	Aortic dissection	0.00528232	0.0989323	0.960775
Relative sugar intake	Aortic dissection	-0.129925	0.197666	0.557919
Relative carbohydrate intake	Aortic dissection	0.0350453	0.14243	0.813842
Skipping breakfast	Aortic dissection	0.0871725	0.0919783	0.413176
Insomnia	Aortic dissection	-0.0240855	0.0554704	0.674363
Napping	Aortic dissection	0.0136036	0.0208947	0.516949
Daytime sleepiness	Aortic dissection	0.0525342	0.0399189	0.197816
Sleep duration	Aortic dissection	-	-	-
Leisure screen time	Aortic dissection	-0.0533548	0.0256486	0.0403167
Moderate-to-vigorous intensity physical activity during Leisure time	Aortic dissection	-0.0561645	0.0749411	0.470849
Sedentary behavior at work	Aortic dissection	0.0445055	0.0635691	0.515084
Age of smoking initiation	Aortic dissection	0.0372538	0.0830828	0.672633
Daily smoking	Aortic dissection	0.0438354	0.0229798	0.0649234
Smoking cessation	Aortic dissection	0.0252582	0.036972	0.503703
Smoking initiation	Aortic dissection	0.0288343	0.0159882	0.0728422
Weekly alcohol consumption	Aortic dissection	0.0530479	0.0162983	0.00167926
Alcohol abuse	Aortic dissection	-0.0106529	0.0591419	0.860061
Educational level	Aortic dissection	-0.00167892	0.00959531	0.861202
Annual household income	Aortic dissection	-0.024581	0.0410226	0.551975
Townsend deprivation index	Aortic dissection	0.162316	0.110664	0.164546
Environmental stress and adversity	Aortic dissection	-0.0226749	0.0461536	0.626121

## Sheet: Table S7
Supplementary Table 7. Information of MR-PRESSO analysis
Exposures	Outcomes	MR Analysis Causal	Estimate	Sd	T-stat	P-value	Global Test RSSobs	Global Test P-value	beta.exposure	Distortion Test P-value
Type 2 diabetes	Aortic dissection	Raw	-0.0707169	0.0637496	-1.10929	0.269116	192.7	0.01	-	-
		Outlier-corrected	-	-	-	-
Type 2 diabetes (adjustment group)	Aortic dissection	Raw	-0.112267	0.0695618	-1.61392	0.108969	169.874	0.01	-	-
		Outlier-corrected	-	-	-	-
Fasting glucose	Aortic dissection	Raw	0.170999	0.335985	0.508948	0.612539	92.0093	0.017	-	-
		Outlier-corrected	-	-	-	-
Fasting glucose (adjustment group)	Aortic dissection	Raw	0.132722	0.33695	0.393891	0.695213	74.1799	0.058	-	-
		Outlier-corrected	-	-	-	-
Fasting insulin	Aortic dissection	Raw	1.07195	0.569296	1.88294	0.0678091	40.3624	0.4	-	-
		Outlier-corrected	-	-	-	-
Fasting insulin (adjustment group)	Aortic dissection	Raw	0.978805	0.652999	1.49894	0.144698	34.0634	0.33	-	-
		Outlier-corrected	-	-	-	-
Hemoglobin A1c	Aortic dissection	Raw	0.616532	0.509398	-1.21032	0.230062	112.35	0.004	37.6197	0.48
		Outlier-corrected	-0.988343	0.462053	-2.13903	0.0358738
Hemoglobin A1c(adjustment group)	Aortic dissection	Raw	-0.46999	0.552852	-0.850119	0.398287	108.636	0.001	23.5712	0.801
		Outlier-corrected	-0.614938	0.515833	-1.19213	0.23748
Systolic blood pressure	Type 2 diabetes	Raw	0.33271	0.0399563	8.32684	1.22528e-15	1791.7	<0.001	28.491	0.002
		Outlier-corrected	0.258936	0.0266608	9.71224	4.28497e-20
Diastolic blood pressure	Type 2 diabetes	Raw	0.207763	0.0350566	5.9265	8.70783e-09	787.544	<0.001	32.0849	0.045
		Outlier-corrected	0.157295	0.0302014	5.20821	3.71662e-07
Pulse pressure	Type 2 diabetes	Raw	0.335715	0.0570321	5.88642	1.08553e-08	1837.95	<0.001	48.19	<0.001
		Outlier-corrected	0.226544	0.0353594	6.40688	6.41745e-10
HDL-cholesterol	Type 2 diabetes	Raw	-0.42502	0.0420558	-10.1061	6.15678e-22	2708.43	<0.001	-9.04075	0.201
		Outlier-corrected	-0.389781	0.0333528	-11.6866	1.21044e-27
LDL-cholesterol	Type 2 diabetes	Raw	0.000993322	0.0523277	0.0189827	0.984869	1227.28	<0.001	102.18	0.375
		Outlier-corrected	-0.0455689	0.0350542	-1.29995	0.194829
Total cholesterol	Type 2 diabetes	Raw	-0.0869028	0.0398987	-2.17809	0.0299192	1955.14	<0.001	-34.3394	0.246
		Outlier-corrected	-0.064689	0.0287961	-2.24645	0.0251978
Triglycerides	Type 2 diabetes	Raw	0.629432	0.0634907	9.91375	3.88557e-21	4096.95	<0.001	-2.33427	0.643
		Outlier-corrected	0.644475	0.0452297	14.249	2.20827e-37
Relative protein intake	Type 2 diabetes	Raw	0.011282	0.684421	0.016484	0.987383	187.791	<0.001	162.942	<0.001
		Outlier-corrected	-0.0179245	0.185136	-0.0968179	0.931699
Relative fat intake	Type 2 diabetes	Raw	0.281799	0.511397	0.551038	0.610938	79.1783	<0.001	-46.6052	1
		Outlier-corrected	0.527764	0.252369	2.09124	0.28396
Relative sugar intake	Type 2 diabetes	Raw	-0.691324	0.302375	-2.28632	0.0515606	65.1415	<0.001	-34.4367	<0.001
		Outlier-corrected	-0.514238	0.163761	-3.14018	0.0256611
Relative carbohydrate intake	Type 2 diabetes	Raw	-0.516911	0.32198	-1.60541	0.136705	89.4443	<0.001	-25.9125	0.203
		Outlier-corrected	-0.410532	0.211472	-1.9413	0.0933559
Skipping breakfast	Type 2 diabetes	Raw	0.155523	0.334046	0.465573	0.661096	26.8732	0.022	164.974	0.195
		Outlier-corrected	-0.239361	0.263813	-0.907315	0.415557
Insomnia	Type 2 diabetes	Raw	0.227012	0.0876578	2.58976	0.0269612	19.2672	0.132	-	-
		Outlier-corrected	-	-	-	-
Napping	Type 2 diabetes	Raw	0.342576	0.145919	2.34771	0.0210564	220.601	<0.001	7.84105	0.878
		Outlier-corrected	0.317667	0.133976	2.37108	0.0198934
Daytime sleepiness	Type 2 diabetes	Raw	0.0839934	0.371568	0.226051	0.82244	155.9	<0.001	-81.7498	0.52
		Outlier-corrected	0.460234	0.240021	1.91747	0.0636108
Sleep duration	Type 2 diabetes	Raw	-	-	-	-	-	-	-	-
		Outlier-corrected	-	-	-	-
Leisure screen time	Type 2 diabetes	Raw	0.21841	0.0539763	4.04641	9.95985e-05	315.768	<0.001	-11.0053	0.567
		Outlier-corrected	0.24542	0.0425651	5.76574	9.65359e-08
Moderate-to-vigorous intensity physical activity during Leisure time	Type 2 diabetes	Raw	-0.236355	0.174512	-1.35437	0.200571	54.7601	<0.001	19.9496	0.675
		Outlier-corrected	-0.295257	0.126285	-2.33803	0.041479
Sedentary behavior at work	Type 2 diabetes	Raw	-0.073968	0.0720154	-1.02711	0.334419	10.6308	0.462	-	-
		Outlier-corrected	-	-	-	-
Age of smoking initiation	Type 2 diabetes	Raw	0.0624664	0.268309	0.232815	0.820601	41.7486	0.001	147.798	0.264
		Outlier-corrected	-0.130689	0.196523	-0.665005	0.522721
Daily smoking	Type 2 diabetes	Raw	0.118149	0.0754102	1.56675	0.123882	115.433	<0.001	-14.2658	0.796
		Outlier-corrected	0.137809	0.0709892	1.94126	0.0583675
Smoking cessation	Type 2 diabetes	Raw	0.170518	0.15477	1.10175	0.284331	54.9126	<0.001	6.28863	0.949
		Outlier-corrected	0.160429	0.126621	1.267	0.222238
Smoking initiation	Type 2 diabetes	Raw	0.145429	0.0627107	2.31905	0.0212696	452.441	<0.001	-17.5804	0.675
		Outlier-corrected	0.17645	0.0592108	2.98003	0.00320012
Weekly alcohol consumption	Type 2 diabetes	Raw	0.0147511	0.113729	0.129704	0.89709	356.89	<0.001	117.992	0.31
		Outlier-corrected	-0.0819885	0.0850378	-0.964143	0.337709
Alcohol abuse	Type 2 diabetes	Raw	-0.0760642	0.115187	-0.660354	0.521501	140.685	<0.001	-119.968	0.023
		Outlier-corrected	-0.0345797	0.0529439	-0.653139	0.531985
Educational level	Type 2 diabetes	Raw	-0.329278	0.0463588	-7.10283	5.31389e-12	1061.21	<0.001	2.5159	0.823
		Outlier-corrected	-0.337777	0.0392298	-8.6102	1.62688e-16
Annual household income	Type 2 diabetes	Raw	-0.297056	0.121551	-2.44387	0.0178923	220.932	<0.001	20.5202	0.483
		Outlier-corrected	-0.37375	0.0944665	-3.95643	0.000240366
Townsend deprivation index	Type 2 diabetes	Raw	0.564897	0.155695	3.62823	0.00207761	20.9665	0.373	-	-
		Outlier-corrected	-	-	-	-
Environmental stress and adversity	Type 2 diabetes	Raw	0.068725	0.100736	0.682231	0.498839	76.3143	<0.001	464.455	0.098
		Outlier-corrected	0.0121755	0.0888653	0.13701	0.891693
Systolic blood pressure	Aortic dissection	Raw	0.271664	0.134018	2.02706	0.0432885	545.712	<0.001	-8.86774	0.853
		Outlier-corrected	0.298098	0.132173	2.25537	0.0246264
Diastolic blood pressure	Aortic dissection	Raw	0.809479	0.139033	5.82221	1.5013e-08	341.515	0.055	-	-
		Outlier-corrected	-	-	-	-
Pulse pressure	Aortic dissection	Raw	-0.65115	0.163688	-3.97798	8.70057e-05	444.767	<0.001	-16.1602	0.522
		Outlier-corrected	-0.560561	0.153247	-3.65789	0.000300445
HDL-cholesterol	Aortic dissection	Raw	-0.128474	0.118029	-1.0885	0.276913	554.966	0.018	11.7364	0.905
		Outlier-corrected	-0.145557	0.116597	-1.24838	0.212493
LDL-cholesterol	Aortic dissection	Raw	-0.0233032	0.15801	-0.147479	0.882864	303.127	0.087	-34.3394	0.246
		Outlier-corrected	-	-	-	-
Total cholesterol	Aortic dissection	Raw	-0.175755	0.117038	-1.50169	0.133882	480.136	0.134	-	-
		Outlier-corrected	-	-	-	-
Triglycerides	Aortic dissection	Raw	0.0893263	0.133627	0.668477	0.504168	498.508	0.074	-	-
		Outlier-corrected	-	-	-	-
Relative protein intake	Aortic dissection	Raw	-0.320481	0.790826	-0.405249	0.699349	7.35727	0.51	-	-
		Outlier-corrected	-	-	-	-
Relative fat intake	Aortic dissection	Raw	0.90042	1.25449	0.717758	0.512593	9.22428	0.289	-	-
		Outlier-corrected	-	-	-	-
Relative sugar intake	Aortic dissection	Raw	0.230888	0.844957	0.273254	0.79158	12.811	0.284	-	-
		Outlier-corrected	-	-	-	-
Relative carbohydrate intake	Aortic dissection	Raw	0.523871	0.946327	0.553583	0.593348	14.7963	0.222	-	-
		Outlier-corrected	-	-	-	-
Skipping breakfast	Aortic dissection	Raw	0.268352	0.740577	0.362355	0.731899	3.4122	0.811	-	-
		Outlier-corrected	-	-	-	-
Insomnia	Aortic dissection	Raw	0.11008	0.459684	0.239468	0.815146	17.4818	0.226	-	-
		Outlier-corrected	-	-	-	-
Napping	Aortic dissection	Raw	0.0300573	0.512437	0.0586557	0.953354	73.2912	0.935	-	-
		Outlier-corrected	-	-	-	-
Daytime sleepiness	Aortic dissection	Raw	-0.842064	1.03581	-0.812953	0.421589	29.3856	0.819	-	-
		Outlier-corrected	-	-	-	-
Sleep duration	Aortic dissection	Raw	-	-	-	-	-	-	-	-
		Outlier-corrected	-	-	-	-
Leisure screen time	Aortic dissection	Raw	-0.244055	0.179205	-1.36188	0.176045	99.9991	0.763	-	-
		Outlier-corrected	-	-	-	-
Moderate-to-vigorous intensity physical activity during Leisure time	Aortic dissection	Raw	-0.980184	0.426865	-2.29624	0.0389295	9.33893	0.845	-	-
		Outlier-corrected	-	-	-	-
Sedentary behavior at work	Aortic dissection	Raw	0.355131	0.43541	0.815624	0.438323	8.05798	0.629	-	-
		Outlier-corrected	-	-	-	-
Age of smoking initiation	Aortic dissection	Raw	1.57852	0.596424	2.64665	0.0244533	5.03123	0.941	-	-
		Outlier-corrected	-	-	-	-
Daily smoking	Aortic dissection	Raw	-0.0770153	0.325114	-0.236887	0.813732	64.0864	0.111	-	-
		Outlier-corrected	-	-	-	-
Smoking cessation	Aortic dissection	Raw	1.64675	0.649339	2.53604	0.019218	27.8678	0.228	-	-
		Outlier-corrected	-	-	-	-
Smoking initiation	Aortic dissection	Raw	-0.0928372	0.278302	-0.333584	0.738985	253.116	0.275	-	-
		Outlier-corrected	-	-	-	-
Weekly alcohol consumption	Aortic dissection	Raw	0.545956	0.437377	1.24825	0.215108	116.748	0.064	-	-
		Outlier-corrected	-	-	-	-
Alcohol abuse	Aortic dissection	Raw	0.230945	0.301715	0.76544	0.457682	21.5943	0.135	-	-
		Outlier-corrected	-	-	-	-
Educational level	Aortic dissection	Raw	0.0155225	0.182771	0.0849285	0.93236	430.839	0.254	-	-
		Outlier-corrected	-	-	-	-
Annual household income	Aortic dissection	Raw	-0.492908	0.389317	-1.26608	0.211235	52.901	0.498	-	-
		Outlier-corrected	-	-	-	-
Townsend deprivation index	Aortic dissection	Raw	0.408409	0.934242	0.437155	0.667842	17.5836	0.471	-	-
		Outlier-corrected	-	-	-	-
Environmental stress and adversity	Aortic dissection	Raw	1.12524	0.491996	2.2871	0.0272947	46.5785	0.406	-	-
		Outlier-corrected	-	-	-	-

## Sheet: Table S8
Supplementary Table 8. The detailed data of the Multivariable Mendelian randomization analysis results.
Exposures	Outcome	Model	Exposures ID	nsnp	b	se	lo_ci	up_ci	OR	OR_lci95	OR_uci95	pval
T2DM DBP SBP PP	AD	IVW	T2DM	81	-0.066	0.479	-1.005	0.873	0.93595	0.365902	2.39409	0.890131
			DBP		-3.343	9.407	-21.781	15.095	0.0353347	3.47274e-10	3595265	0.722323
			SBP		7.085	16.596	-25.442	39.612	1193.52	8.91767e-12	1.59738e+17	0.669455
			PP		-5.515	11.522	-28.098	17.069	0.0040279	6.26752e-13	25885770	0.632227
		MR-Egger	T2DM	81	0.273	0.714	-1.126	1.673	1.31434	0.324347	5.32603	0.70182
			DBP		-3.074	9.452	-21.6	15.452	0.0462394	4.15893e-10	5140938	0.745029
			SBP		6.52	16.682	-26.177	39.217	678.528	4.27849e-12	1.07608e+17	0.695924
			PP		-5.082	11.586	-27.79	17.626	0.00621035	8.53046e-13	45212580	0.660955
		MR-Lasso	T2DM	81	-0.132	0.414	-0.943	0.678	0.876017	0.389478	1.97035	0.748913
			DBP		-1.598	7.868	-17.019	13.822	0.202272	4.0625e-08	1007117	0.839036
			SBP		4.599	13.872	-22.59	31.788	99.3772	1.54562e-10	63895380000000	0.74025
			PP		-3.881	9.627	-22.75	14.989	0.020635	1.3171e-10	3232885	0.686877
		Median	T2DM	81	-0.306	0.565	-1.414	0.803	0.736699	0.243189	2.2317	0.588932
			DBP		-2.926	1.698	-6.255	0.402	0.0535843	0.00192163	1.49419	0.0847988
			SBP		6.593	2.885	0.939	12.248	730.257	2.55676	208574	0.0222903
			PP		-5.454	2.047	-9.465	-1.443	0.00427855	7.74914e-05	0.236233	0.00769735
		Robust	T2DM	81	-0.277712	0.510087	-1.2776	0.7216	0.757515	0.278738	2.05866	0.586137
			DBP		-3.01651	8.50035	-19.677	13.643	0.0489718	2.84643e-09	842543	0.722688
			SBP		7.09552	14.9379	-22.1825	36.3745	1206.55	2.32372e-10	6264828000000000	0.634785
			PP		-5.78968	10.4423	-26.2563	14.6763	0.00305895	3.95308e-12	2367065	0.579273
FG DBP SBP PP	AD	IVW	FG	171	1.327	1.282	-1.185	3.839	3.77021	0.305789	46.4845	0.300434
			DBP		0.055	5.302	-10.336	10.447	1.05682	3.24369e-05	34431.8	0.991684
			SBP		0.084	9.331	-18.204	18.372	1.08791	1.24161e-08	95324270	0.992795
			PP		-0.31	6.476	-13.002	12.383	0.733683	2.25443e-06	238770	0.96186
		MR-Egger	FG	171	0.415	1.797	-3.108	3.938	1.5146	0.0447007	51.3195	0.817335
			DBP		0.247	5.307	-10.155	10.65	1.28082	3.88873e-05	42185.9	0.962805
			SBP		-0.305	9.342	-18.615	18.005	0.737257	8.23494e-09	66005020	0.97397
			PP		-0.001	6.486	-12.712	12.711	0.999463	3.01422e-06	331405	0.999934
		MR-Lasso	FG	171	0.294	1.109	-1.879	2.467	1.34146	0.152717	11.7832	0.791032
			DBP		-4.126	4.727	-13.391	5.139	0.016141	1.52802e-06	170.504	0.382707
			SBP		7.245	8.315	-9.053	23.544	1401.77	0.000117059	16786000000	0.383576
			PP		-5.121	5.766	-16.422	6.18	0.00597034	7.37869e-08	483.08	0.374462
		Median	FG	171	0.928	1.37	-1.757	3.613	2.52941	0.17252	37.0851	0.49818
			DBP		2.817	1.064	0.733	4.902	16.7328	2.08022	134.595	0.00808274
			SBP		-4.986	1.829	-8.572	-1.401	0.00682958	0.000189388	0.246283	0.00640951
			PP		2.966	1.292	0.434	5.499	19.4175	1.54273	244.397	0.021703
		Robust	FG	171	0.604672	1.24519	-1.8352	3.0452	1.83065	0.15947	21.0151	0.627246
			DBP		1.01212	6.0615	-10.8676	12.8916	2.75143	1.90506e-05	397382	0.86739
			SBP		-1.6648	10.6242	-22.488	19.158	0.189228	1.71186e-10	209172100	0.875482
			PP		0.918513	7.32765	-15.2819	13.4439	2.50556	1.4504e-06	4328354	0.900247
FI DBP SBP PP	AD	IVW	FI	182	-0.136	1.003	-2.101	1.829	0.872697	0.122277	6.22846	0.891979
			DBP		-2.27	5.331	-12.717	8.178	0.103355	2.9977e-06	3563.46	0.670281
			SBP		4.702	9.358	-13.639	23.043	110.166	1.19239e-06	10178360000	0.615344
			PP		-3.46	6.495	-16.19	9.271	0.031442	9.30342e-08	10626.2	0.594285
		MR-Egger	FI	182	0.107	1.332	-2.504	2.719	1.11338	0.0817587	15.1619	0.935752
			DBP		-2.181	5.339	-12.646	8.283	0.112889	3.22058e-06	3957.06	0.682861
			SBP		4.543	9.369	-13.82	22.905	93.9535	9.95448e-07	8867627000	0.627758
			PP		-3.336	6.502	-16.08	9.407	0.03557	1.03887e-07	12178.9	0.607867
		MR-Lasso	FI	182	-0.657	0.887	-2.396	1.082	0.51827	0.0910478	2.95014	0.458852
			DBP		-2.144	4.556	-11.074	6.785	0.117129	1.55019e-05	885	0.637871
			SBP		4.356	7.995	-11.314	20.025	77.9212	1.22004e-05	497666000	0.585878
			PP		-3.019	5.545	-13.887	7.849	0.0488566	9.31063e-07	2563.7	0.586141
		Median	FI	182	-0.186	1.108	-2.358	1.987	0.830565	0.0946214	7.29051	0.866968
			DBP		-4.25	1.013	-6.235	-2.265	0.0142674	0.00195988	0.103862	2.71595e-05
			SBP		8.149	1.728	4.762	11.536	3461.14	117.013	102377	2.40763e-06
			PP		-5.628	1.233	-8.045	-3.211	0.00359624	0.000320669	0.0403312	5.03509e-06
		Robust	FI	182	-0.603518	0.923805	-2.415	1.207	0.546884	0.0894411	3.34391	0.513566
			DBP		-1.9941	5.21601	-12.2174	8.2294	0.136136	4.94333e-06	3749.11	0.702236
			SBP		4.15752	9.16696	-13.8093	22.1253	63.9129	1.0058e-06	4061305000	0.650165
			PP		-3.00622	6.37886	-15.5088	9.4968	0.0494785	1.83918e-07	13310.9	0.637442
HbA1c DBP SBP PP	AD	IVW	HbA1c	174	-0.746	1.294	-3.282	1.79	0.474373	0.0375645	5.99049	0.56435
			DBP		5.875	6.387	-6.644	18.393	355.866	0.00130106	97336880	0.357718
			SBP		-10.424	11.296	-32.563	11.715	2.9705e-05	7.20714e-15	122432	0.356086
			PP		7.393	7.876	-8.044	22.83	1624.01	0.000320835	8220479000	0.347929
		MR-Egger	HbA1c	174	-0.258	1.598	-3.389	2.874	0.77297	0.0337302	17.7136	0.871967
			DBP		6.183	6.439	-6.438	18.803	484.249	0.0015991	146642700	0.336983
			SBP		-10.971	11.389	-33.292	11.351	1.72003e-05	3.47601e-15	85111.9	0.335413
			PP		7.757	7.941	-7.807	23.32	2337.64	0.000406911	13429350000	0.328643
		MR-Lasso	HbA1c	174	0.44	1.081	-1.678	2.559	1.55345	0.186733	12.9232	0.683632
			DBP		7.383	5.398	-3.196	17.962	1607.75	0.0408993	63200590	0.171386
			SBP		-12.949	9.551	-31.669	5.771	2.37814e-06	1.76233e-14	320.913	0.175174
			PP		9.09	6.662	-3.967	22.147	8865.46	0.0189225	4153592000	0.172422
		Median	HbA1c	174	0.632	1.624	-2.552	3.815	1.88053	0.0779407	45.3728	0.697388
			DBP		0.686	1.097	-1.464	2.836	1.98582	0.231249	17.0529	0.531761
			SBP		-1.206	1.889	-4.908	2.495	0.299356	0.00739021	12.1261	0.523042
			PP		0.855	1.345	-1.78	3.491	2.35202	0.168546	32.8219	0.524788
		Robust	HbA1c	174	-0.150507	1.48148	-3.0538	2.7518	0.860272	0.0471601	15.6927	0.91908
			DBP		6.10421	7.55496	-8.7038	20.9118	447.738	0.000166003	1207627000	0.419106
			SBP		-10.751	13.3317	-36.8817	15.3797	2.1425e-05	9.61126e-17	4775985	0.419999
			PP		7.55547	9.25708	-10.5887	25.6987	1911.17	2.52066e-05	144905000000	0.414396
T2DM DBP SBP	AD	IVW	T2DM	305	-0.033	0.095	-0.22	0.154	0.967809	0.802771	1.16678	0.731586
			DBP		-0.827	0.315	-1.444	-0.209	0.437489	0.235901	0.811343	0.00870468
			SBP		0.664	0.309	0.058	1.27	1.94206	1.05949	3.55981	0.0317988
		MR-Egger	T2DM	305	-0.062	0.103	-0.263	0.14	0.940169	0.768662	1.14994	0.54825
			DBP		-0.812	0.315	-1.43	-0.194	0.443901	0.239351	0.823262	0.00996247
			SBP		0.638	0.31	0.031	1.245	1.89265	1.03133	3.47328	0.0394365
		MR-Lasso	T2DM	305	-0.052	0.085	-0.219	0.114	0.949095	0.803563	1.12098	0.538419
			DBP		-0.848	0.286	-1.407	-0.288	0.428424	0.244788	0.749821	0.00299524
			SBP		0.697	0.282	0.145	1.249	2.00759	1.15567	3.48754	0.0133811
		Median	T2DM	305	-0.089	0.109	-0.303	0.125	0.914923	0.73857	1.13338	0.415706
			DBP		-0.926	0.412	-1.733	-0.119	0.396086	0.176743	0.887639	0.0244803
			SBP		0.738	0.405	-0.055	1.532	2.09263	0.946769	4.6253	0.0680279
		Robust	T2DM	305	-0.0509369	0.0622364	-0.1725	0.0705	0.950339	0.841205	1.07363	0.413104
			DBP		-0.758686	0.356057	-1.4568	-0.0612	0.468281	0.233037	0.940999	0.0331059
			SBP		0.615815	0.36278	-0.0955	1.3275	1.85117	0.909161	3.7692	0.0896038
FG DBP SBP	AD	IVW	FG	331	0.18	0.849	-1.484	1.845	1.19759	0.226647	6.32803	0.831872
			DBP		-0.47	0.322	-1.1	0.161	0.625111	0.332788	1.17421	0.144097
			SBP		0.309	0.317	-0.313	0.932	1.36259	0.731376	2.53857	0.329768
		MR-Egger	FG	331	2.56	1.116	0.372	4.747	12.9324	1.45082	115.278	0.0218243
			DBP		-0.502	0.311	-1.111	0.108	0.605619	0.329075	1.11456	0.107075
			SBP		0.38	0.306	-0.221	0.98	1.46185	0.801738	2.66548	0.215357
		MR-Lasso	FG	331	0.125	0.763	-1.37	1.619	1.13269	0.254096	5.04918	0.870215
			DBP		-0.712	0.294	-1.287	-0.136	0.490833	0.275971	0.872978	0.0154182
			SBP		0.513	0.287	-0.049	1.074	1.66986	0.952243	2.92828	0.0735765
		Median	FG	331	0.706	0.98	-1.214	2.626	2.0259	0.296995	13.8193	0.471093
			DBP		-0.552	0.416	-1.366	0.263	0.576004	0.255069	1.30075	0.184401
			SBP		0.294	0.401	-0.492	1.079	1.34167	0.61164	2.94301	0.463343
		Robust	FG	331	0.189982	0.805739	-1.3898	1.7698	1.20923	0.249258	5.86634	0.813598
			DBP		-0.427936	0.336095	-1.0866	0.2306	0.651853	0.337334	1.25962	0.202926
			SBP		0.276915	0.307459	-0.3247	0.8787	1.31905	0.722018	2.40978	0.367771
FI DBP SBP	AD	IVW	FI	359	-0.637	0.715	-2.038	0.765	0.528937	0.130224	2.14841	0.373136
			DBP		-0.46	0.301	-1.049	0.13	0.631544	0.350353	1.13842	0.126321
			SBP		0.5	0.292	-0.073	1.073	1.6484	0.929663	2.92279	0.0871898
		MR-Egger	FI	359	-0.417	1.05	-2.475	1.642	0.659259	0.0841202	5.16668	0.691639
			DBP		-0.44	0.305	-1.038	0.157	0.643729	0.354157	1.17007	0.148508
			SBP		0.489	0.295	-0.088	1.067	1.63118	0.915476	2.90642	0.0968463
		MR-Lasso	FI	359	-0.577	0.629	-1.809	0.656	0.5618	0.163792	1.92695	0.359182
			DBP		-0.453	0.27	-0.981	0.076	0.635878	0.3748	1.07882	0.0932096
			SBP		0.49	0.261	-0.021	1.001	1.63266	0.979562	2.72119	0.0600026
		Median	FI	359	-0.275	0.809	-1.861	1.312	0.759875	0.155517	3.71283	0.734405
			DBP		-0.407	0.367	-1.126	0.312	0.665594	0.32438	1.36573	0.266975
			SBP		0.42	0.353	-0.271	1.112	1.52206	0.762269	3.03918	0.233809
		Robust	FI	359	-0.476079	0.674604	-1.799	0.847	0.621215	0.16558	2.33065	0.480365
			DBP		-0.398928	0.253979	-0.8968	0.0988	0.671039	0.407902	1.10392	0.11625
			SBP		0.446017	0.231282	-0.0068	0.8988	1.56208	0.992731	2.45796	0.0537984
HbA1c DBP SBP	AD	IVW	HbA1c	396	0.417	0.827	-1.204	2.038	1.5179	0.300063	7.6784	0.613859
			DBP		-0.178	0.265	-0.697	0.34	0.836531	0.498119	1.40485	0.499788
			SBP		0.078	0.255	-0.421	0.577	1.08106	0.656319	1.78068	0.759518
		MR-Egger	HbA1c	396	0.668	1.036	-1.363	2.699	1.95044	0.25595	14.8632	0.519085
			DBP		-0.189	0.265	-0.709	0.33	0.827498	0.49225	1.39107	0.474922
			SBP		0.08	0.255	-0.421	0.58	1.08305	0.656647	1.78635	0.754656
		MR-Lasso	HbA1c	396	-0.218	0.756	-1.699	1.263	0.803857	0.182806	3.53482	0.772619
			DBP		-0.102	0.233	-0.559	0.355	0.902698	0.57155	1.42571	0.660661
			SBP		-0.146	0.225	-0.588	0.295	0.863924	0.555427	1.34377	0.516344
		Median	HbA1c	396	0.378	0.993	-1.568	2.325	1.46003	0.208446	10.2266	0.703147
			DBP		-0.238	0.338	-0.901	0.425	0.788543	0.406357	1.53018	0.482452
			SBP		0.239	0.332	-0.41	0.889	1.27042	0.663377	2.43294	0.470303
		Robust	HbA1c	396	0.333224	0.907233	-1.4447	2.1107	1.39546	0.235757	8.25981	0.713398
			DBP		-0.156825	0.265122	-0.6764	0.3624	0.854854	0.508412	1.43737	0.554171
			SBP		-0.00479455	0.265652	-0.5264	0.5164	0.995217	0.591276	1.67512	0.9856

## Sheet: Order 1
COHORT	ACKNOWLEDGEMENTS
DANISH-UCPH	The Novo Nordisk Foundation Center for Basic Metabolic Research is an independent Research Center at the University of Copenhagen partially funded by an unrestricted donation from the Novo Nordisk Foundation (www.metabol.ku.dk). Vejle Diabetes Biobank was supported by The Danish Research Fund and the National Danish Research Fund.
EGCUT	This study was funded by EU H2020 grants ePerMed and WIDENLIFE, Estonian Research Council Grant IUT20-60, IUT24-6, and European Union through the European Regional Development Fund Project No. 2014-2020.4.01.15-0012 GENTRANSMED.
FHS	Genotyping, quality control and calling of the Illumina HumanExome BeadChip in the Framingham Heart Study was supported by funding from the National Heart, Lung and Blood Institute Division of Intramural Research (Daniel Levy and Christopher J. O’Donnell, Principle Investigators). Also supported by National Institute for Diabetes and Digestive and Kidney Diseases (NIDDK) R01 DK078616 & U01 DK0786…
FUSION	The FUSION study was supported by DK093757, DK072193, DK062370, and ZIA-HG000024.
GCKD	The GCKD study was funded by the German Ministry of Research and Education (Bundesminsteriumfür Bildung und Forschung, BMBF) and by the Foundation KfH Stiftung Präventivmedizin. Unregistered grants to support the study were provided by Bayer, Fresenius Medical Care and Amgen. Genotyping was supported by Bayer Pharma AG.
GENOA	Support for GENOA was provided by the National Heart, Lung and Blood Institute (HL054457, HL054464, HL054481, and HL087660) of the National Institutes of Health.
GERA	Data came from agrant, the Resource for Genetic Epidemiology Research in Adult Health and Aging (RC2 AG033067; Schaefer and Risch, PIs) awarded to the Kaiser Permanente Research Program on Genes, Environment, and Health (RPGEH) and the UCSF Institute for Human Genetics. The RPGEH was supported by grants from the Robert Wood Johnson Foundation, the Wayne and Gladys Valley Foundation, the Ellison M…
GoDARTS	GoDARTS study was funded by The Wellcome Trust Study Cohort Wellcome Trust Functional Genomics Grant (2004-2008) (Grant No: 072960/2/03/2) and The Wellcome Trust Scottish Health Informatics Programme (SHIP) (2009-2012). (Grant No: 086113/Z/08/Z).
GoMAP and TEENAGE	GOMAP: This work was funded by the Wellcome Trust (098051). We thank all participants for their important contribution. We are grateful to Georgia Markou, Laiko General Hospital Diabetes Centre, Maria Emetsidou and Panagiota Fotinopoulou, Hippokratio General Hospital Diabetes Centre, Athina Karabela, Dafni Psychiatric Hospital, Eirini Glezou and Marios Mangioros, Dromokaiteio Psychiatric Hospital…
InterAct	The InterAct project (LSHM-CT-2006-037197) is a European-Community funded project under Framework Programme 6. We thank all EPIC participants and staff for their contribution to the study. We thank Nicola Kerrison (MRC Epidemiology Unit, Cambridge) for managing the data for the InterAct Project and staff from the Laboratory Team, Field Epidemiology Team, and Data Functional Group of the MRC Epide…
KORA	The KORA research platform (KORA, Cooperative Research in the Region of Augsburg) was initiated and financed by the Helmholtz Zentrum München - German Research Center for Environmental Health, which is funded by the German Federal Ministry of Education and Research and by the State of Bavaria. Furthermore, KORA research was supported within the Munich Center of Health Sciences (MC Health), Ludwig…
MESA	This research was supported by the Multi-Ethnic Study of Atherosclerosis (MESA and the MESA SHARe) projects and are conducted and supported by the National Heart, Lung, and Blood Institute (NHLBI) in collaboration with MESA investigators. Support for MESA is provided by contracts HHSN268201500003I, N01-HC-95159, N01-HC-95160, N01-HC- 95161, N01-HC-95162, N01-HC-95163, N01-HC-95164, N01-HC-95165, …
METSIM	The METSIM study was supported by the Academy of Finland (contract 124243), the Finnish Heart Foundation, the Finnish Diabetes Foundation, Tekes (contract 1510/31/06), and the Commission of the European Community (HEALTH-F2-2007 201681), and the US National Institutes of Health grants DK093757, DK072193, DK062370, and ZIA- HG000024.
MGI	Our work was supported by NIH research grants HL117626 and HG007022. The Michigan Genomics Initiative was supported by internal research funds from the University of Michigan School of Public Health, the University of Michigan Medical School, and the University of Michigan President's Office. We are especially grateful to the generosity of all research participants.
Mount Sinai BioMe Biobank	The Mount Sinai BioMe Biobank is supported by The Andrea and Charles Bronfman Philantropies.
PIVUS and ULSAM	The PIVUS/ULSAM studies were supported by Wellcome Trust Grants WT098017, WT064890, WT090532, Uppsala University, Uppsala University Hospital, the Swedish Research Council and the Swedish Heart-Lung Foundation.
PROSPER	The PROSPER study was supported by an investigator initiated grant obtained from Bristol- Myers Squibb. Prof. Dr. J. W. Jukema is an Established Clinical Investigator of the Netherlands Heart Foundation (grant 2001 D 032). Support for genotyping was provided by the seventh framework program of the European commission (grant 223004) and by the Netherlands Genomics Initiative (Netherlands Consortiu…
The Rotterdam Study	The authors are grateful to the Rotterdam Study participants, the staff involved with the Rotterdam Study, and the participating general practitioners and pharmacists. The Rotterdam Study is funded by Erasmus Medical Center and Erasmus University, Rotterdam, Netherlands Organization for the Health Research and Development (ZonMw), the Research Institute for Diseases in the Elderly (RIDE), the Min…
WTCCC	Analysis and genotyping of these cohorts was supported by Wellcome Trust funding 090367, 098381, 090532, 083948, 085475, 101630 and 203141; MRC (G0601261), EU (Framework 7) HEALTH-F4-2007-201413, and NIDDK DK098032 and U01-DK105535.
UK Biobank	This study has been conducted using the UK Biobank Resource.
INDIVIDUAL	ACKNOWLEDGEMENTS
Andrew T Hattersley	AH is supported by a Wellcome Trust Senior Investigator award (Grant number 098395/Z/12/Z).
Anna L Gloyn	ALG is a Wellcome Trust Senior Fellow in Basic Biomedical Science. This work was funded by the Wellcome Trust (095101/Z/10/Z and 200837/Z/16/Z), National Institute for Health Research (NIHR) Oxford Biomedical Research Centre (BRC) and European Union Horizon 2020 Programme (T2D Systems).
Anna Köttgen and Matthias Wuttke	The work of AK and MW was supported by the German Research Foundation (KO 3598/3-1 to AK and CRC 1140).
EleftheriaZeggini	Wellcome Trust (098051)
Erik Ingelsson	NIH/NIDDK 1R01DK106236-01A1
James B Meigs	R01DK078616, U01DK078616, K24DK080140
Jonathan Marchini	JM acknowledges support from the ERC (grant 617306).
Jose C Florez	JCF isa Massachusetts General Hospital Research Scholar. Parts of this work are supported by NIDDK U01 DK105554 and NIDDK K24 DK110550.
Josee Dupuis	R01DK078616, U01 DK078616
Mark I McCarthy	MIM is a Wellcome Trust Senior Investigator (WT098381); and a National Institute of Health Research Senior Investigator.
Matthias Thurner	MT was supported by a Wellcome Trust Doctoral Studentship (099673/Z/12/Z).
Ruth J F loos	RJFL is supported by the NIH (R01DK110113, U01HG007417, R01DK101855, R01DK107786).

## Sheet: Order 2
Study Information										Fasting Glucose Measurements								Fasting Insulin Measurements								2 Hour Gucose Measurements							HbA1c Measurements							Study Participant Characteristics
Ancestry	Study Name (Abbreviation)	Population Ancestry	Country	Study design	Reference study description (PMID)	Study link/ website	Contributed to variance explained analysis? (Yes/No)	GWAS or Metabochip	Overlap between GWAS and Metabochip samples? (Yes/No)	Sample type	Fasting duration	Conversion to plasma glucose values (n.a./ no/ yes: factor)	Original units	Conversion factor to mmol/l	Collection method	Assay	Reference (PMID)	Sample type	Fasting duration	Original units	Conversion factor to pmol / l	Collection method	Assay	Assay sensitivity	Reference (PMID)	Sample type	OGTT glucose load	Original units	Conversion factor to mmol/l	Collection method	Assay	Reference (PMID)	Sample type	Collection method	Type of assay	Manufacturer	Standardization (if any)	Was the lab that performed the assay NGSP aligned?	Reference (PMID)	Exclusions	Participants with FASTING GLUCOSE N all (% males / % females)	Participants with FASTING INSULIN N all (% males / % females)	Participants with 2 HOUR GLUCOSE N all (% males / % females)	Participants with HbA1c N all (% males / % females)	Age [Mean (SD) men / Mean (SD) women], years	BMI [Mean (SD) men / Mean (SD) women], kg / m2	Fasting plasma glucose [Mean (SD) men / Mean (SD) women], mmol/l	Fasting insulin [Mean (SD) men / Mean (SD) women], pmol / l	2 hour plasma glucose [Mean (SD) men / Mean (SD) women], mmol/l
African ancestry
	Uganda	African	Uganda	Population-based	23364209	NA	No	GWAS	NA	NA	NA	NA	NA	NA	NA	NA	NA	NA	N A	NA	NA	NA	NA	NA	NA	NA	NA	NA	NA	NA	NA	NA	Whole blood (EDTA)	Stored at 4°C – 8°C, and protected from sunlight. Centrifuged 45mins to 2 hrs after sample collection.	Turbidimetric inhibition immunoassay-quant Hemoglobin Alc Gen2 for hemolysed whole blood.	Roche Cobas Integra 400 Plus Chemistry analyzer (Roche Diagnostics)	HbA1c % DCCT/NGSP = 0.915 x (HbA1c % IFCC) + 2.15		NA	HbA1c >= 6.5%, Currently being treated for raised blood sugar (hd4)	NA	NA	NA	4441	32.86 (18.60) / 35.42 (17.92)	20.11 (2.91) / 22.21 (4.17)	NA	NA	NA
African American-ancestry
	Athersclerosis Risk in Communities (ARIC)	American American	United States	Population-based	2646917	https://www2.cscc.unc.edu/aric/	No	GWAS	No	Fasting serum	≥ 8 hours (overnight)	-	-	-	Venous blood collection	Hexokinase assay on a Coulter DACOS (Coulter Instruments)	NA	Fasting serum	≥ 8 hours (overnight)	-	-	Venous, ≥8 hr overnight fast	Radioimmunoassay (Cambridge Biomedical); interassay analytical SD was 2.3 mU / L (CV, 17%) at 13.5 mU / L	2μU / ml	NA	NA	NA	NA	NA	NA	NA	NA	NA	NA	NA	NA	NA	NA	NA	Non-fasting (< 8 hr), self-reported physician diagnosis of diabetes, diabetes medication, FG > 7 mmol/l	2075 (37.8%/62.2%)	2075 (37.8%/62.2%)	1012 (34.3%/65.7%)	1764 (36.8%/63.2%)	53.4 (5.88) / 52.7 (5.57)	27.6 (4.54) / 30.1 (6.36)	6.3 (0.62) / 6.1 (0.61)	83.5 (60.5)/104.3(75.20)	6.9 (2.20) / 7.4 (2.14)
	BioMe	African Ancestry	USA (New York City)	EMR-linked clinical care cohort	-	http://icahn.mssm.edu/research/institutes/institute-for-personalized-medicine/innovation-and-technology/biome-platform	Yes	GWAS	No	Fasting fresh venous plasma with fluoride	Overnight fast	No	mg/dl	Multiplied by 0.0555	-	-	NA	NA	NA	NA	NA	NA	NA	NA	NA	NA	NA	NA	NA	NA	NA	NA	Fasting whole blood (EDTA)	Fasting samples transported at ambient temperature and analysed the same day	TOSOH Automated Glycohemoglobin Analyzer HPLC-723G8	TOSOH	The Tosoh analyzer is certified by the National Glycohemoglobin Standarization Program (NGSP).	Yes	NA	Diabetes (eMERGE algorithm), FG ≥ 7 mmol/l; HbA1c ≥ 6.5	1571 (35.8/64.2)	NA	NA	1343 (31.9/68.1)	48.5 (13.9) / 49.1 (14.8)	28.9 (6.8) / 32.2 (8.6)	4.77 (0.73) / 4.66 (0.71)	NA	NA
	Cardiovascular Health Study (CHS)	African Americans	USA	Population-based	1669507	http://www.chs-nhlbi.org/	No	GWAS	No	Fasting serum	≥ 8 hours	-	mg/dl	Divide by 18	Venipuncture	Kodak Ektachem 700 analyzer (Eastman Kodak, Rochester, NY)	7874780, 11802755	Fasting serum	≥ 8 hours	mIU/ml	Multiply by 6.945	Venipuncture	Competitive radioimmunoassy (Diagnostic Products Corp., Malver, PA)	5 - 400 mIU/L	7874780	2h post glucose load venous blood	75g	mg/dl	divide by 18	Venipuncture	Kodak Ektachem 700 analyzer (Eastman Kodak, Rochester, NY)	7874780, 11802755	NA	NA	NA	NA	NA	NA	NA	Diabetes, FG ≥ 7 mmol/l	576 (36.8 / 63.2)	576 (36.8 / 63.2)	121 (35.5 / 64.5)	NA	72.7 (5.9) / 73.0 (5.7)	26.3 (4.1) / 28.9 (5.8)	5.5 (0.7) / 5.5 (0.6)	4.3 (0.5) / 4.4 (0.5)	7.2 (1.9) / 7.3 (2.1)
	Cleveland Family Study (CFS)	African Americans	USA	Family-based	-	NA	No	GWAS	No	Fasting serum	Overnight	NA	mg/dL	Divide by 18	-	Measured by enzymatic glucose oxidase method (YSI Life Sciences)	NA	Fasting serum	Overnight	-	-	-	Radioimmunoassay (Diagnostic Products)	-	-	2h post glucose load venous blood	75g	-	-	-	-	-	NA	NA	NA	NA	NA	NA	NA	-	-	-	-	NA	-	-	-	-	-
	Family Heart Study (FamHS)	African Americans	USA	Family-based	8651220	https://dsgweb.wustl.edu/fhscc/	No	GWAS	No	Fasting serum or heparinized plasma	≥ 8 hours (overnight)	N/A	mg/dL	Divided by 18	Venous, separated from cells within 1 hour	Glucose-oxidase (Kodak Ektachem 700 Analyzer, Rochester, NY)	15136067	Fasting serum	≥ 8 hours (overnight)	μIU/mL	Multiplied by 6.945	≥ 8 hours overnight fasting	Radioimmunoassay (Coat-A--Count, Diagnostic Products Corporation, Los Angeles, CA)	2.0 mU/L	15136067	NA	NA	NA	NA	NA	NA	NA	NA	NA	NA	NA	NA	NA	NA	-	442 (35 / 65)	429 (34 / 66)	NA	NA	52.4 (10.4) / 53.8 (11.0)	30.26 (6.14) / 33.95 (7.63)	5.41 (0.53) / 5.18 (0.59)	76.61 (59.55) / 88.45 (62.23)	NA
	GeneSTAR	African American	USA	Family-based cohort	17950799	http://www.genestarstudy.com/	No	GWAS	No	Fasting serum	≥ 8 hours (overnight)	No	mg/dl	Divide by 18	Venous blood collection	Hexokinase assay; Roche Diagnostics Modular DP	NA	Fasting serum	≥ 8 hours (overnight)	uU/ml	Multiplied by 6	Venous blood collection	Immunometric assay (DPC)	2μU / ml	NA	NA	NA	NA	NA	NA	NA	NA	NA	NA	NA	NA	NA	NA	NA	Non-fasting (< 8 hr), self-reported physician diagnosis of diabetes, diabetes medication, FG > 7 mmol/l	944 (37.5% / 62.5%)	500 (32% / 68%)	NA	NA	42.8 (10.4) [42.5 (10.6) / 42.9 (10.4) ]	31.0 (7.6) [28.8 (6.1) / 32.3 (8.0) ]	5.02 (0.66) [5.11 (0.65) / 4.97 (0.66) ]	64.7 (42.2) [63.2 (42.7) / 65.4 (42.1) ]	NA
	Genetic Epidemiology Network of Arteriopathy (GENOA)	African Americans	USA	Cohort of sibships enriched for hypertension	15121494	NA	No	GWAS	No	Fasting blood sample	Overnight fast	Yes (multiply by 1.13)	mg/dl	Divide by 18	Blood samples were drawn after overnight fast	Hexokinase reagent (Boehringer Mannheim) on a Hitachi 911 Chemistry Analyzer (Roche Diagnostics)	NA	Fasting blood sample	Overnight fast	uU/mL	Multiplied by 6.945	Blood samples were drawn after over-night fast	Two-site immunoenzymatic assay performed on the Access automated immunoassay system (Beckman Instruments, Chaska, MN)	NA	NA	NA	NA	NA	NA	NA	NA	NA	NA	NA	NA	NA	NA	NA	NA	Diabetes, FG ≥ 7 mmol/l	576 (28.8 / 71.2)	576 (28.8 / 71.2)	NA	NA	57.0 (10.4) / 55.2 (11.8)	27.2 (4.7) / 31.3 (7.1)	5.8 (0.5) / 5.7 (0.6)	51.8 (46.3) / 66.0 (58.9)	NA
	Healthy Aging in Neighborhoods of Diversity across the Life Span (HANDLS)	African American Ancestry	USA	Population-based prospective longitudinal study	20828101	http://handls.nih.gov/	No	GWAS	No	Fasting serum	≥ 8 hours (overnight)	No	mg/dL	Divide by 18	-	-	NA	Fasting serum	≥ 8 hours (overnight)	uIU/mL	Multiplied by 7.175	-	-	-	-	NA	NA	NA	NA	NA	NA	NA								Subjects with diabetes, FG ≥ 7 mmol/L and HbA1C ≥6.5%	691 (45.01 / 54.99)	697 (45.19 / 54.81)	NA	719 (45.06 / 54.94)	47.82 (8.66) / 46.70 (8.96)	26.64 (5.39) / 30.90 (8.68)	5.14 (0.56) / 5.09 (0.57)	69.7 (70.9) / 73.6 (58.7)	NA
	Jackson Heart Study (JHS)	African American	USA	Population-based with subset of related individuals	16320381	https://www.jacksonheartstudy.org/jhsinfo/	No	GWAS	No	Fasting plasma	≥ 8 hours (overnight)	NA	mg/dL	Multiplied by 0.0555	EDTA plasma from venous blood after overnight fast.	Glucose oxidase/colorimetric/Vitros	15367870	Fasting plasma	≥ 8 hours (overnight)	IU/mL	None	EDTA plasma from venous blood after overnight fast.	Radioimmunoassay kit from Linco.	1 IU/ml	15367870	NA	NA	NA	NA	NA	NA	NA	Fasting whole blood (EDTA)	Held at 4°C until analysis.	Tosoh HPLC	HPLC Analyser: Tosoh (Tosoh Corp, Tokyo, Japan)	-	-	-	Diabetes, FG>=7 mmol/l; HbA1c>=6.5; ARIC-JHS overlap samples	1667 (40.0/60.0)	1668 (40.0/60.0)	NA	1707 (40.3/59.7)	48.3 (11.8) / 49.0 (12.1)	29.8 (6.5) / 32.7 (7.9)	5.02 (0.47) / 4.90 (0.46)	104.47(58.04)/115.47(64.83)	NA
	Multi-Ethnic Study of Atherosclerosis (MESA)	African Americans	USA	Population-based	12397006	http://www.mesa-nhlbi.org/	Yes	GWAS and Metabochip	Yes	Fasting serum	≥ 8 hours (overnight)	NA	mg/dL	Multiplied by 0.0555	After 12 hour fast	Glucose oxidase method on the Vitros analyzer (Johnson & Johnson, Rochester, NY)	20961972	Fasting serum	≥ 8 hours (overnight)	mU/L	Multiplied by 6	After 12 hour fast	Immunoenzymatic sandwich assay using Access Ultrasensitive Insulin Reagent on the Access Immunoassay System (Beckman Instruments)	2μU / ml	19154954	NA	NA	NA	NA	NA	NA	NA	EDTA blood	≥8 hr overnight fast	HbA1C is measured in EDTA blood that is diluted at the Field Centers in a sample preparation vial containing an aqueous solution of EDTA and potassium cyanide (HbA1c Sample Preparation Kit, Bio-Rad, Hercules, CA).	Specimen from the prep vial is analyzed by HPLC using the Tosoh HPLC Glycohemoglobin Analyzer (Tosoh Medics, Inc., San Francisco, CA 94080).	Standard values derived by the National Glycohemoglobin Standardization Program (NGSP).	Yes	4106917	Diabetes, Diabetes medication, FG>=7mmol/l, HbA1>=6.5%	1549 (43.58%/56.42%)	1549 (43.58%/56.42%)	NA	1408(47.30%/52.70)	61.69(10.32)/61.71(10.06)	28.41(4.65)/31.00(6.48)	5.07(0.61)/4.97(0.59)	56.64(34.10)/61.58(34.74)	NA
	Women's Health Initiative (WHI)	African American	USA	Population-based	-	https://www.whi.org	No	GWAS	No	Fasting serum	Overnight fast	NA	mg/dL	Multiplied by 0.0555	Fasting samples stoRed at -70C until shipment on dry ice to central repository for long-term storage until measurement	Gluco-quant Glocose/Hexokinase Reagent(Roche) on Ooche Modular P Chemistry Analyzer	NA	Fasting plasma	Overnight fast	pmol/L	NA	Fasting samples stroed at -70C until shipment on dry ice to central repository for long-term storage until measurement	Sandwich immunoassay (Roche Diagnostics) on Roche Elecsys 2010 Analyzer	-	NA	NA	NA	NA	NA	NA	NA	NA	NA	NA	NA	NA	NA	NA	NA	Diabetes, FG ≥ 7 mmol/l	6577 (0/100)	6394 (0/100)	NA	NA	NA (NA) / 61.3 (7.04)	NA (NA) / 30.5 (6.2)	NA (NA) / 5.14(0.61)	NA (NA) / 63.2 (50.7)	NA
East Asian ancestry
	Anti-Aging Study Cohort (AASC)	Japanese	Japan	Population-based	23020117	NA	No	GWAS	No	Fasting plasma	Overnight fast	NA	mg/dl	Divide by 18	PeripheraL blood sample (NaF tube) immediately measured at central laboratory of University Hospital	Glucose oxidase	23598421	Fasting serum	Overnight fast	uU/ml	multiply by 6	# Periphera blood sample # immediately measured at central laboratory of University Hospital	Chemiluminescent Immunoassay	0.5μU/mL	-	NA	NA	NA	NA	NA	NA	NA	Fasting plasma	# periphera blood sample # immediately measured at central laboratory of University Hospital	high performance liquid chromatography (HPLC)	ADAMS Aic HA-8180 Arkray, Inc. Kyoto, Japan	Assay reports JDS % values.	Calculated NGSP-HbA1c from JDS-HbA1c (NGSP=JDS+0.4%)	NA	Diabetes (using antihyperglycemic drugs, FG >= 7 mmol/l, HbA1c >= 6.5 %)	436 (37.8/62.2)	436 (37.8/62.2)	NA	436 (37.8/62.2)	63.2 (11.0) / 63.3 (10.3)	24.0 (2.6) / 22.4 (2.9)	5.66 (0.48) / 5.41 (0.46)	34.6 (19.8) / 32.3 (17.3)	NA
	Beijing Eye Study (BES) Illumina OmniExpress	East Asian Chinese	China, Beijing	Population-based, cross-sectional survey	19426355; 21984434	NA	No	GWAS	No	Fasting plasma	-	NA	mmol/l	NA	-	-	-	NA	NA	NA	NA	NA	NA	NA	NA	NA	NA	NA	NA	NA	NA	NA	NA	NA	NA	NA	NA	NA	NA	personal history of T2D OR self-reported diabetic medication OR fasting glucose >=7 mmol/L OR HbA1c>=6.5%	619 (42.49/57.51)	NA	NA	319 (41.07/58.93)	57.48 (10.17) / 54.93 (9.43)	24.86 (2.92) / 25.35 (4.18)	5.24 (0.56) / 5.19 (0.60)	NA	NA
	Beijing Eye Study (BES) Illumina610Quad	East Asian Chinese	China, Beijing	Population-based, cross-sectional survey	19426355; 21984434	NA	No	GWAS	No	Fasting plasma	-	NA	mmol/l	NA	-	-	-	NA	NA	NA	NA	NA	NA	NA	NA	NA	NA	NA	NA	NA	NA	NA	NA	NA	NA	NA	NA	NA	NA	personal history of T2D OR self-reported diabetic medication OR fasting glucose >=7 mmol/L OR HbA1c>=6.5%	723 (37.34/62.66)	NA	NA	446 (34.53/65.47)	54.41 (9.76) / 52.23 (8.77)	25.17 (3.42) / 26.20 (4.24)	5.26 (0.64) / 5.23 (0.56)	NA	NA
	Cardiometabolic Genome Epidemiology 1 (CAGE-GWAS1)	Japanese	Japan	Population-based	19937311; 24647736	NA	No	GWAS	No	Fasting plasma	≥6 hour fast	NA	mg/dL	Divide by 18	Plasma	Glucose oxidase	19937311	NA	NA	NA	NA	NA	NA	NA	NA	NA	NA	NA	NA	NA	NA	NA	Flasting blood	-	high performance liquid chromatography (HPLC)	-	Reference material, Lot2, certified by the Japanese Diabetes Society	-	24647736	Diabetes	756 (54% / 46%)	NA	NA	323 (54% / 46%)	66.1 (7.6) / 64.0 (7.0)	23.2 (2.7) / 22.5 (3.0)	5.40 (0.51) / 5.22 (0.50)	NA	NA
	Cardiometabolic Genome Epidemiology Kita-Nagoya Genomic Quad (CAGE-KING-Quad)	Japanese	Japan	Population-based	19727657	NA	No	GWAS	No	Fasting plasma	Overnight	NA	mg/dL	Multiplied by 0.0555	Venous blood was collected from each participant into tubes containing EDTA and centrifuged at 4°C, 3,000 rpm for 15 min, transported in dry ice, and stored at -80C until analysis.	Measured enzymatically on an automatic analyzer (Hitach, Tokyo, Japan) with reagents from Wako Pure Chemical Industries (Osaka, Japan)	19727657	Fasting serum	NA	μU/mL	Multipled by 6.945	Venous blood was collected from each participant into tubes containing EDTA and centrifuged at 4°C, 3,000 rpm for 15 min, transported in dry ice, and stored at -80C until analysis.	Radioimmunoassay	NA	19727657	NA	NA	NA	NA	NA	NA	NA	Red blood cells	Venous blood was collected from each participant into tubes containing EDTA and centrifuged at 4°C, 3,000 rpm for 15 min, transported in dry ice, and stored at -80C until analysis.	Turbidometric immunoassay	Roche Diagnostics	Assay reports JDS % values.	Calculated NGSP-HbA1c from JDS-HbA1c (NGSP=JDS+0.4%)	19727657	History of diabetes, under treatment for diabetes, FPG >=7 mmol/L, and/or HbA1c >=6.5%	497 (58.1/41.9)	497 (58.1/41.9)	NA	497 (58.1/41.9)	62.9 (5.2) / 62.9 (5.3)	23.1 (2.5) / 22.5 (3.2)	5.18 (0.49) / 5.06 (0.44)	32.4 (30.1) / 39.0 (41.9)	NA
	Cardiometabolic Genome Epidemiology Kita-Nagoya Genomic Omni (CAGE-KING-Omni)	Japanese	Japan	Population-based	19727657	NA	No	GWAS	No	Fasting plasma	Overnight	NA	mg/dL	Multiplied by 0.0555	Venous blood was collected from each participant into tubes containing EDTA and centrifuged at 4°C, 3,000 rpm for 15 min, transported in dry ice, and stored at -80C until analysis.	Measured enzymatically on an automatic analyzer (Hitach, Tokyo, Japan) with reagents from Wako Pure Chemical Industries (Osaka, Japan)	19727657	Fasting serum	NA	μU/mL	Multipled by 6.945	Venous blood was collected from each participant into tubes containing EDTA and centrifuged at 4°C, 3,000 rpm for 15 min, transported in dry ice, and stored at -80C until analysis.	Radioimmunoassay	NA	19727657	NA	NA	NA	NA	NA	NA	NA	Red blood cells	Venous blood was collected from each participant into tubes containing EDTA and centrifuged at 4°C, 3,000 rpm for 15 min, transported in dry ice, and stored at -80C until analysis.	Turbidometric immunoassay	Roche Diagnostics	Assay reports JDS % values.	Calculated NGSP-HbA1c from JDS-HbA1c (NGSP=JDS+0.4%)	19727657	History of diabetes, under treatment for diabetes, FPG >=7 mmol/L, and/or HbA1c >=6.5%	434 (77.9/22.1)	434 (77.9/22.1)	NA	434 (77.9/22.1)	68.4 (3.5) / 73.0 (2.1)	23.4 (2.7) / 22.3 (2.8)	5.25 (0.52) / 5.11 (0.45)	31.1 (34.8) / 28.5 (13.7)	NA
	Cebu Longitudinal Health and Nutrition Survey (CLHNS)	Filipino	Philippines	Population-based	20154341	http://www.cpc.unc.edu/projects/cebu	No	GWAS	No	Fasting venous blood with EDTA	≥ 8 hours (overnight)	Yes (subtract 0.97)	mmol/L	NA	Immediate photometric measurement	Glucose dehydrogenase method (Lifescan Johnson and Johnson)	NA	Fasting venous blood with EDTA	≥ 8 hours (overnight)	pmol/L	NA	Fasting venous blood was centrifuged within 4 hours and plasma frozen at -80C until measurement	Immunoassay (DY1065, R&D Systems, Minneapolis, MN)	Percent coefficients of variation for low, mid, and high control samples across all assays were 8.9, 8.0, and 12.2 percent, respectively.	NA	NA	NA	NA	NA	NA	NA	NA	NA	NA	NA	NA	NA	NA	NA	Known diabetes, Fasting plasma glucose >= 7mmol/L	1624 (0/100)	1624 (0/100)	NA	NA	NA / 48.4 (6.7)	NA / 24.3 (4.4)	NA / 5.03 (0.62)	NA / 60.95 (57.37)	NA
	China Health and Nutrition Survey (CHNS)	Chinese	China	Population-based	29621232	https://www.cpc.unc.edu/projects/china	No	GWAS	No	Fasting plasma	Overnight	NA	mmol/L	NA	Blood samples were drawn after over-night fast	GOD-PAP method; Randox Laboratories LTD, UK	NA	Fasting plasma	Overnight	µU / ml	Multipled by 6.945	Blood samples were drawn after over-night fast	Radioimmunoassay	NA	NA	NA	NA	NA	NA	NA	NA	NA	Fasting plasma	-	HLC method (HLC-723 G7) and HPLC (Primus Ultra 2)	NA	NA	NA	NA	Nonfasting sample (glucose and insulin only) or have type 1 diabetes	5,786 (46/54)	5,786 (46/54)	NA	6,943 (46.8/53.2)	46.1 (combined)	23.1 (combined)	5.045 (combined)	86.1 (combined)	NA
	Korean Association Resource (KARE)	East Asian	South Korea	Population-based	-	NA	Yes	GWAS	No	Fasting plasma	Over-night fast	No	mg/dL	Divide by 18	Blood samples were drawn after over-night fast	Hexokinase-glucose-6-phosphate dehydrogenase	21909109	Fasting serum	Over-night fast	μlU/mL	Multipled by 6.945	Blood samples were drawn after over-night fast	Radioimmunoassay	NA	-	Fasting plasma	75g	mg/dL	2018-01-01	Overnigh fast, OGTT	Hexokinase-glucose-6-phosphate dehydrogenase	-	Whole blood	-	-	-	-	-	24647736	Known diabetes, Fasting plasma glucose >= 7 mmol/L, 2-hrs glucose >= 11.1 mmol/L. Hba1c >= 6.5%	8076 (46.6/53.4)	8076 (46.6/53.4)	8042 (46.6/53.4)	7756 (46.8/53.2)	51.8 (8.8) / 52.6 (9.0)	24.3 (2.9) / 24.9 (3.3)	4.8 (0.7) / 4.6 (0.6)	3.7 (0.6) / 3.9 (0.6)	6.6 (2.3) / 6.9 (2.0)
	Living Biobank	East Asian Chinese	Singapore	Population-based, cross-sectional survey	-	NA	No	GWAS	No	Fasting and non-fasting plasma	8-12 hours	NA	mmol/l	NA	Venous blood was drawn and collected in fluoride oxalate tubes and stored at 4 _x005f_x0002_C for a maximum of 6 h prior to processing	Enzymatic colorimetry, ADVIA 2400 chemistry system (Siemens Healthcare Diagnostics) / Oxygen rate method, Beckman Coulter Unicel DxC 800	NA	NA	8-12 hours	NA	NA	NA	NA	NA	NA	NA	NA	NA	NA	NA	NA	NA	Fasting and non-fasting plasma	Venous blood was drawn and collected in EDTA tube and stored at 4 _x005f_x0002_C for a maximum of 6 h prior to processing	Ion-exchange HPLC, Bio-Rad Variant II Fully Automated Glycosylated Hemoglobin Analyzer System / Immunoassay, Roche Cobas c501	Bio-Rad Laboratories / Roche	National Glycoprotein Standardization Program with controls traceable to the Diabetes Control and Complications Trial	Yes	NA	personal history of T2D OR self-reported diabetic medication OR fasting glucose >=7 mmol/L OR HbA1c>=6.5%	1158 (50.60/49.40)	NA	NA	1288 (50.62/49.38)	35.14 (11.70) / 35.31 (8.85)	23.96 (4.00) / 22.48 (4.05)	4.72 (0.41) / 4.62 (0.39)	NA	NA
	Living Biobank	East Asian Malay	Singapore	Population-based, cross-sectional survey	-	NA	No	GWAS	No	Fasting and non-fasting plasma	8-12 hours	NA	mmol/l	NA	Venous blood was drawn and collected in fluoride oxalate tubes and stored at 4 _x005f_x0002_C for a maximum of 6 h prior to processing	Enzymatic colorimetry, ADVIA 2400 chemistry system (Siemens Healthcare Diagnostics) / Oxygen rate method, Beckman Coulter Unicel DxC 801	NA	NA	8-12 hours	NA	NA	NA	NA	NA	NA	NA	NA	NA	NA	NA	NA	NA	Fasting and non-fasting plasma	Venous blood was drawn and collected in EDTA tube and stored at 4 _x005f_x0002_C for a maximum of 6 h prior to processing	ion-exchange HPLC, Bio-Rad Variant II Fully Automated Glycosylated Hemoglobin Analyzer System / Immunoassay, Roche Cobas c501	Bio-Rad Laboratories / Roche	National Glycoprotein Standardization Program with controls traceable to the Diabetes Control and Complications Trial	Yes	NA	personal history of T2D OR self-reported diabetic medication OR fasting glucose >=7 mmol/L OR HbA1c>=6.5%	938 (49.15/50.85)	NA	NA	1055 (48.34/51.66)	39.64 (12.70) / 35.09 (8.05)	25.45 (4.78) / 26.26 (5.50)	4.86 (0.50) / 4.73 (0.50)	NA	NA
	Multi-Ethnic Study of Atherosclerosis (MESA)	Chinese	USA	Population-based	12397006	http://www.mesa-nhlbi.org/	Yes	GWAS and Metabochip	Yes	Fasting serum	≥ 8 hours (overnight)	NA	mg/dL	Multiplied by 0.0555	After 12 hour fast	Glucose oxidase method on the Vitros analyzer (Johnson & Johnson, Rochester, NY)	20961972	Fasting serum	≥ 8 hours (overnight)	mU/L	Multiplied by 6	After 12 hour fast	Immunoenzymatic sandwich assay using Access Ultrasensitive Insulin Reagent on the Access Immunoassay System (Beckman Instruments)	2μU / ml	19154954	NA	NA	NA	NA	NA	NA	NA	EDTA blood	≥8 hr overnight fast	HbA1C is measured in EDTA blood that is diluted at the Field Centers in a sample preparation vial containing an aqueous solution of EDTA and potassium cyanide (HbA1c Sample Preparation Kit, Bio-Rad, Hercules, CA).	Specimen from the prep vial is analyzed by HPLC using the Tosoh HPLC Glycohemoglobin Analyzer (Tosoh Medics, Inc., San Francisco, CA 94080).	Standard values derived by the National Glycohemoglobin Standardization Program (NGSP).	Yes	PMC4106917	Diabetes, Diabetes medication, FG>=7mmol/l, HbA1>=6.5%	696 (47.99%/52.01%)	696 (47.99%/52.01%)	NA	694(49.71%/50.29%)	62.03(10.41)/61.56(10.37)	23.89(3.14)/23.82(3.47)	5.17(0.53)/5.00(0.57)	59.27(33.17)/54.48(28.84)	NA
	Nagahama Study	Japanese	Japan	Population-based	-	NA	Yes	GWAS	No	Fasting plasma	Overnight fast	NA	mg/dl	Divide by 18	PeripheraL blood sample (NaF tube) immediately measured at central laboratory of University Hospital	Hexokinase / glucose-6-phosphate dehydrogenase	-	Fasting serum	Overnight fast	uU/ml	Multiply by 6	# Periphera blood sample # Measured within the sampling day	Chemiluminescent Immunoassay	0.31μU/mL	-	NA	NA	NA	NA	NA	NA	NA	Fasting plasma	# periphera blood sample # Measured within the sampling day	Latex agglutination immunoassay	JCA-BM9130, Nihon Kohden, Tokyo, Japan	Assay reports JDS % values.	Calculated NGSP-HbA1c from JDS-HbA1c (NGSP=JDS+0.4%)	NA	Diabetes (using antihyperglycemic drugs, FG >= 7 mmol/l, HbA1c >= 6.5 %)	2,298 (31.6/68.4)	2,298 (31.6/68.4)	NA	2,298 (31.6/68.4)	54.4 (14.3) / 51.3 (13.9)	23.3 (2.8) / 21.6 (3.1)	5.09 (0.49) / 4.88 (0.42)	32.1 (21.5) / 29.1 (22.7)	NA
	Nutrition and Health of Aging Population in China (NHAPC)	Han Chinese	China	Population-based	18633108; 22961080	NA	No	GWAS	No	Fasting plasma	Overnight fast	NA	mmol/l	NA	Peripheral venous blood samples (EDTA) were centrifuged at 4°C, 3,000 rpm for 15 min, transported in dry ice, and stored at -80℃ until analysis.	Measured enzymatically on an automatic analyzer (Hitach, Tokyo, Japan) with reagents from Wako Pure Chemical Industries (Osaka, Japan)	NA	Fasting plasma	Overnight fast	µU / ml	Multiply by 6	Peripheral venous blood samples (EDTA) were centrifuged at 4°C, 3,000 rpm for 15 min, transported in dry ice, and stored at -80℃ until analysis.	Radioimmunoassay (Linco Research, St. Charles, MO)	-	NA	NA	NA	NA	NA	NA	NA	NA	Red blood cells (EDTA)	Peripheral venous blood samples (EDTA) were centrifuged at 4°C, 3,000 rpm for 15 min, transported in dry ice, and stored at -80℃ until analysis.	Turbidometric immunoassay, (Tinaquant Hemoglobin A1C II)	Roche Diagnostics (Indianapolis, IN)	-	Yes	NA	Diabetes, FG ≥ 7 mmol/l, HbA1c ≥ 6.5%	2386 (42.4/57.6)	2386 (42.4/57.6)	NA	2386 (42.4/57.6)	58.7 (6.0) / 58.1 (6.1)	23.9 (3.4) / 24.5 (3.7)	5.37 (0.56) / 5.31 (0.55)	81.3 (43.9) / 94.9 (50.5)	NA
	Singapore Chinese Eye Study (SCES)	East Asian Chinese	Singapore	Population-based, cross-sectional survey	19995197; 21984434	https://www.seri.com.sg/key-programmes/singapore-epidemiology-of-eye-diseases-seed/	No	GWAS	No	Non-fasting	NA	NA	NA	NA	NA	NA	NA	NA	NA	NA	NA	NA	NA	NA	NA	NA	NA	NA	NA	NA	NA	NA	Non-fasting	35-mL sample of venous blood	immunoassay with the Roche Cobas c501	Roche Diagnostics	National Glycoprotein Standardization Program with controls traceable to the Diabetes Control and Complications Trial	Yes	25375980	personal history of T2D OR self-reported diabetic medication OR HbA1c>=6.5%	NA	NA	NA	1573 (50.41/49.59)	58.24 (9.62) / 57.09 (9.13)	23.64 (3.29) / 23.27 (3.62)	NA	NA	NA
	Singapore Malay Eye Study (SiMES)	East Asian Malay	Singapore	Population-based, cross-sectional survey	17365815; 21984434	https://www.seri.com.sg/key-programmes/singapore-epidemiology-of-eye-diseases-seed/	No	GWAS	No	Non-fasting	NA	NA	NA	NA	NA	NA	NA	NA	NA	NA	NA	NA	NA	NA	NA	NA	NA	NA	NA	NA	NA	NA	Non-fasting	35-mL sample of venous blood	high-pressure liquid chromatography on a Biorad Variant II analyser	Bio-Rad Laboratories	National Glycoprotein Standardization Program with controls traceable to the Diabetes Control and Complications Trial	Yes	25375980	personal history of T2D OR self-reported diabetic medication OR HbA1c>=6.5%	NA	NA	NA	1721 (49.62/50.38)	58.23 (11.50) / 56.88 (10.86)	24.49 (4.27) / 26.98 (5.51)	NA	NA	NA
	Singapore Prospective Study Program (SP2) Illumina1Mduov3	East Asian Chinese	Singapore	Population-based, cross-sectional survey	21490949; 22283416	NA	No	GWAS	No	Fasting plasma	≥ 10 hours fast (overnight)	NA	mmol/l	NA	Venous blood was drawn and collected in plain and fluoride oxalate tubes and stored at 4 _x005f_x0002_C for a maximum of 4 h prior to processing	Enzymatic methods (ADVIA 2400; Bayer Diagnostics)	22283416	Fasting plasma	≥ 10 hours fast (overnight)	uU/L	Multipled by 6.945	Venous blood was drawn and collected in plain and fluoride oxalate tubes and stored at 4 _x005f_x0002_C for a maximum of 4 h prior to processing	Micro-particle enzyme immunoassay (Abbot AXSYM, Abbott Laboratories, Chicago, IL)	NA	NA	NA	NA	NA	NA	NA	NA	NA	Fasting plasma	Venous blood was drawn and collected in plain and fluoride oxalate tubes and stored at 4 _x005f_x0002_C for a maximum of 4 h prior to processing	high-pressure liquid chromatography on a Biorad Variant II analyser	Bio-Rad Laboratories	National Glycoprotein Standardization Program with controls traceable to the Diabetes Control and Complications Trial	Yes	22283416	personal history of T2D OR self-reported diabetic medication OR fasting glucose >=7 mmol/L OR HbA1c>=6.5%	926 (63.61/36.39)	925 (63.57/36.43)	NA	794 (64.74/35.26)	47.90 (10.53) / 44.74 (9.27)	23.26 (3.29) / 22.03 (3.46)	4.79 (0.46) / 4.61 (0.45)	47.07 (32.47) / 44.68 (29.49)	NA
	Singapore Prospective Study Program (SP2) Illumina550	East Asian Chinese	Singapore	Population-based, cross-sectional survey	21490949; 22283416	NA	No	GWAS	No	Fasting plasma	≥ 10 hours fast (overnight)	NA	mmol/l	NA	Venous blood was drawn and collected in plain and fluoride oxalate tubes and stored at 4 _x005f_x0002_C for a maximum of 4 h prior to processing	Enzymatic methods (ADVIA 2400; Bayer Diagnostics)	22283416	Fasting plasma	≥ 10 hours fast (overnight)	uU/L	Multipled by 6.945	Venous blood was drawn and collected in plain and fluoride oxalate tubes and stored at 4 _x005f_x0002_C for a maximum of 4 h prior to processing	Micro-particle enzyme immunoassay (Abbot AXSYM, Abbott Laboratories, Chicago, IL)	NA	NA	NA	NA	NA	NA	NA	NA	NA	Fasting plasma	Venous blood was drawn and collected in plain and fluoride oxalate tubes and stored at 4 _x005f_x0002_C for a maximum of 4 h prior to processing	high-pressure liquid chromatography on a Biorad Variant II analyser	Bio-Rad Laboratories	National Glycoprotein Standardization Program with controls traceable to the Diabetes Control and Complications Trial	Yes	22283416	personal history of T2D OR self-reported diabetic medication OR fasting glucose >=7 mmol/L OR HbA1c>=6.5%	294 (76.19/23.81)	294 (76.19/23.81)	NA	273 (76.19/23.81)	48.84 (12.03) / 48.39 (14.18)	23.52 (3.33) / 22.57 (3.65)	4.75 (0.48) / 4.69 (0.58)	48.23 (43.08) / 49.88 (35.63)	NA
	Singapore Prospective Study Program (SP2) Illumina610Quad	East Asian Chinese	Singapore	Population-based, cross-sectional survey	21490949; 22283416	NA	No	GWAS	No	Fasting plasma	≥ 10 hours fast (overnight)	NA	mmol/l	NA	Venous blood was drawn and collected in plain and fluoride oxalate tubes and stored at 4 _x005f_x0002_C for a maximum of 4 h prior to processing	Enzymatic methods (ADVIA 2400; Bayer Diagnostics)	22283416	Fasting plasma	≥ 10 hours fast (overnight)	uU/L	Multipled by 6.945	Venous blood was drawn and collected in plain and fluoride oxalate tubes and stored at 4 _x005f_x0002_C for a maximum of 4 h prior to processing	Micro-particle enzyme immunoassay (Abbot AXSYM, Abbott Laboratories, Chicago, IL)	NA	NA	NA	NA	NA	NA	NA	NA	NA	Fasting plasma	Venous blood was drawn and collected in plain and fluoride oxalate tubes and stored at 4 _x005f_x0002_C for a maximum of 4 h prior to processing	high-pressure liquid chromatography on a Biorad Variant II analyser	Bio-Rad Laboratories	National Glycoprotein Standardization Program with controls traceable to the Diabetes Control and Complications Trial	Yes	22283416	personal history of T2D OR self-reported diabetic medication OR fasting glucose >=7 mmol/L OR HbA1c>=6.5%	1026 (21.83/78.17)	1025 (21.85/78.15)	NA	828 (19.81/80.19)	46.55 (12.16) / 47.94 (10.68)	23.28 (4.02) / 22.10 (3.56)	4.81 (0.49) / 4.64 (0.48)	49.32 (35.44) / 46.71 (39.07)	NA
	Taiwan Metabochip Consortium (TAICHI)	Han Chinese	Taiwan	Population-based	-	NA	No	Metabochip	No	*HALST: Fasting serum *TCVGH & SAPPHIRe: Fasting fresh venous plasma with fluoride	> 8 hrs	HALST only (multiply by 1.13)	mg/dL	Divide by 18	*HALST: Blood samples were drawn after over-night fast *TCVGH: Plasma centrifuged and analyzed within 6h. *SAPPHIRe: Plasma centrifuged and frozen at -80C until measurement	*HALST: Hexokinase, ADVIA 1800 Dimension RXL, SIEMENS AU 640 Beckman Coulter. *TCVGH: Hexokinase / glucose-6-phosphate dehydrogenase (Bayer Siemens ADVIA 1800, USA) *SAPPHIRe: YSI2003.	NA	Fasting serum	> 8 hrs	μIU/mL	Multipled by 6.945	*HALST: Blood samples were drawn after over-night fast *TCVGH: Fasting venous blood was centrifuged and analyzed within 6h *SAPPHIRe:Fasting venous blood was centrifuged within 1h and plasma frozen at -80C until measurement	*HALST: Chemiluminescence, Centaur, SIEMENS electrochemiluminescense immunoassay (ECLIA), Cobas e411, Roche. *TCVGH: Electro-chemiluminescence immunoassay(Roche Cobas e411, Genmany) *SAPPHIRe: MEIA (Abbott AxSYM)	*HALST: 0.03–300μIU/mL *TCVGH: lower detection limit：0.20 μIU/mL ( 1.39 pmol/L) *SAPPHIRe: NA	NA	NA	NA	NA	NA	NA	NA	NA	Fasting whole blood (EDTA)	*HALST: Fasting samples transported at 4 degree C and analysed the same day. *TCVGH: Fasting samples transported at ambient temperature and analysed the same day.	Cation Exchange HPLC	*HALST: HLC-723 G8 Variant Mode，Tosoh *TCVGH: Bio-Rad VII TURBO (Bio-Rad Laboratories Corporation,United States)	*HALST: NA *TCVGH: HbA1c Calibrator Set ----NGSP(National Glycohemoglobin Standardization Program)--- Bio-Rad2702458	*HALST: NA *TCVGH: Yes	NA	Known diabetes or fasting plasma glucose >= 7 mmol/L for all data. HbA1c >= 6.5% only for HbA1c analysis data.	3950 (60.4/39.6)	3191 (55.0/45.0)	NA	1937 (51.4/48.6)	67.1 (11.1) / 66.0 (9.6)	24.8 (3.3) / 24.5 (3.8)	5.48 (0.62) / 5.50 (0.57)	3.67 (0.64) / 3.68 (0.63)	NA
	The Colorectal Cancer Study (CRC)	Han Chinese	China	Population-based	-	NA	No	GWAS	No	Fasting plasma	Overnight fast	NA	NA	NA	NA	Hexokinase glucose-6-phosphate dehydrogenase method (Type 7600; Hitachi Ltd., Tokyo, Japan)	NA	Fasting plasma	Overnight fast	pmol/l	NA	NA	NA	NA	NA	NA	NA	NA	NA	NA	NA	NA	Fasting plasma	-	high performance liquid chromatography (HPLC; HLC-723G7 hemoglobin HPLC analyzer)	-	-	-	-	Diabetes, FG ≥ 7 mmol/l, HbA1c ≥ 6.5%	739	703	467	631	43.3(7.2)/45.2(9.3)	22.2(2.2)/22.5(1.9)	4.86(0.42)/4.88(.047)	51.6(45.1)/42.29(38.2)	6.27(1.30)/6.12(1.24)
	TWSC	Han Chinese	Taiwan	Population-based	-	NA	No	GWAS	No	NA	NA	NA	NA	NA	NA	NA	NA	NA	NA	NA	NA	NA	NA	-	NA	NA	NA	NA	NA	NA	NA	NA	Whole blood (EDTA)	Samples transported at 4-8℃ and analysed the same day	Cation Exchange HPLC TOSOH HLC-723 G7	TOSOH CORPORATION, Tokyo, Japan	NGSP Standarization	Assay reports NGSP % values	NA	Treatment for diabetes, HbA1c >=6.5%	NA	NA	NA	893 (51.51/ 48.49)	46.38 (18.37)/ 53.46 (16.52)	-	NA	NA	NA
	Shanghai Breast Cancer Study	Han Chinese	China	population-based, control samples	10861490	NA	No	GWAS	No	Fasting plasma	≥ 8 hours	NA	mg/dL	Multiply by 0.0555	NA	NA	NA	Fasting plasma	≥ 8 hours	pg/mL	(pg/mL) x 0.1721	NA	NA	NA	NA	NA	NA	NA	NA	NA	NA	NA	NA	NA	NA	NA	NA	NA	NA	Diabetes, FPG>=7mmol/l, HbA1>=6.5%	849(0/100)	NA	NA	216 (0%, 100%)	NA/ 47.3 (8.6)	NA / 23.1 (3.4)	NA/ 4.8 (0.7)		NA
	Shanghai Men's Health Study	Han Chinese	China	population-based	25733578	https://swhs-smhs.app.vumc.org/	No	GWAS	No	Fasting plasma	≥ 8 hours	NA	mg/dL	Multiply by 0.0555	NA	NA	NA	Fasting plasma	≥ 8 hours	pg/mL	(pg/mL) x 0.1721	NA	NA	NA	NA	NA	NA	NA	NA	NA	NA	NA	NA	NA	NA	NA	NA	NA	NA	Diabetes, FPG>=7mmol/l, HbA1>=6.5%	161 (100 /0)	157 (100%, 0%)	NA	NA	61.4 (9.6) / NA	23.5 (3.2) / NA	5.3 (0.7) / NA	38.8 (41.6)/NA	NA
European ancestry
	AGES	European	Iceland	Population-based	17351290	N/A	No	GWAS	No	Fasting serum	overnight fast	No	mmol/L	N/A	Venous blood from antecubital vein	serum glucose HbA1c was analysed on an Hitachi 912 analyser (Mito, Japan) using reagents from Roche Diagnostics (Mannheim, Germany)	NA	Fasting venous sample	Overnight fasting of at least 10 h	microU/ml	Multipled by 6.945	Venous blood after overnight fasting. immediately centrifuged and plasma frozen at -80C until measurement	Insulin was measured by an electrochemiluminescence immunoassay on a Roche Elecsys 2010 instrument, using two monoclonal antibodies and a sandwich principle. The method was standardized using the 1st IRP WHO Reference Standard 66/304 (NIBSC).	N/A	19412572	N/A	N/A	N/A	N/A	N/A	N/A	N/A	Whole blood	fasting samples	Measurement of hemoglobin A1c (%) was performed on a Hitachi 912 automatic clinical chemistry analyzer (Roche Diagnostics Corporation, IMannheim, Germany, with a turbidimetric inhibition immunoassay for hemolyzed whole blood, traceable to the Diabetes Control and Complication Trial reference.	Roche Diagnostics Corporation, Mannheim, Germany	N/A	N/A	N/A	Diabetes (either self-reported or registered as using anti-diabetic drugs), FG >= 7 mmol/l,	2850(40.3/59.7)	2850(40.3/59.7)	N/A	2595(40.5/59.5)	76.5(5.3)/76.3(5.6)	26.9(3.8)/27.2(4.9)	5.6(0.5)/5.4(0.5)	66.8(44.0)/63.3(43.5)	N/A
	AMISH	European	USA	Family-based	18440328; 18805900	http://medschool.umaryland.edu/endocrinology/amish.asp	No	GWAS and Metabochip	Yes	Fasting fresh venous plasma with sodium floride and potassium oxolate	Overnight fast	Yes	mg/dl	Multiply by 0.0555	Fasting venous blood collected into sodium floride tubes, plasma frozen and stored at -80oC and thawed immediately before glucose measurement.	YSI glucose analyzer, Yellow Springs, OH	18440328, 18805900	Fasting venous plasma with heparin	Overnight fast	microU/ml	Multiply by 6	Fasting venous blood collected into sodium heparin tubes, centrifuged at 4oC within 1 hour, plasma frozen and stored at -80oC and thawed immediately before insulin measurement.	Millipore 125 Iodine Human Insulin RA kit	2-200 mU / L	10834415	NA	NA	NA	NA	NA	NA	NA	NA	NA	NA	NA	NA	NA	NA	Diabetes (either self-reported or registered as using anti-diabetic drugs), FG >= 7 mmol/l,	1578(46.4/53.5)	1617(45.8/54.1)	NA	NA	45.8(15.1)/47.8(14.7)	26.1 (3.8) / 28.3 (5.5)	4.83 (0.60) / 4.82 (0.56)	53.62 (25.59) / 61.02 (32.32)	NA
	Amsterdam Born Children and their Development (ABCD)	European	The Netherlands	Population-based	20813863; 25200635	http://www.abcd-studie.nl/	No	GWAS	No	Fasting plasma	8-12 hours	NA	mmol/l	n.a.	Capillary blood was collected in the morning after fasting overnight using an ambulatory collection kit.	Demecal kit: LabAnywhere, Haarlem, The Netherlands	25081574	NA	NA	NA	NA	NA	NA	NA	NA	NA	NA	NA	NA	NA	NA	NA	NA	NA	NA	NA	NA	NA	NA	personal history of T2D OR self-reported diabetic medication OR fasting glucose >=7 mmol/L OR HbA1c>=6.5%	1034 (48.1 / 51.9)	NA	NA	NA	5.57 (0.38) / 5.59 (0.40)	15.36 (1.20) / 15.39 (1.46)	4.56 (0.49) / 4.45 (0.44)	NA	NA
	Anglo-Scandinavian Cardiac Outcomes Trial (ASCOT) Scandinavia	European	Scandinavia	Randomised Clinical Trial	11685901	NA	No	GWAS	No	Fasting	-	NA	mmol/l	NA	Venous blood from antecubital vein	-	-	NA	NA	NA	NA	NA	NA	NA	NA	NA	NA	NA	NA	NA	NA	NA	NA	NA	NA	NA	NA	NA	NA	Diabetes, FPG >= 7 mmol/l	1419 (75% / 25%)	NA	NA	NA	60.0 (8.9) / 62.7 (8.3)	28.0 (3.8) / 27.5 (5.6)	5.98 (0.57) / 5.84 (0.54)	NA	NA
	Anglo-Scandinavian Cardiac Outcomes Trial (ASCOT) UK	European	UK / Ireland	Randomised Clinical Trial	11685901	NA	No	GWAS	No	Fasting	-	NA	mmol/l	NA	Venous blood from antecubital vein	-	-	NA	NA	NA	NA	NA	NA	NA	NA	NA	NA	NA	NA	NA	NA	NA	NA	NA	NA	NA	NA	NA	NA	Diabetes, FPG >= 7 mmol/l	2474 (84% / 16%)	NA	NA	NA	63.6 (8.2) / 63.6 (7.4)	28.3 (4.3) / 28.5 (5.1)	5.91 (0.63) / 5.79 (0.64)	NA	NA
	Athersclerosis Risk in Communities (ARIC)	European	United States	Population-based	2646917	https://www2.cscc.unc.edu/aric/	No	GWAS	No	Fasting serum	≥ 8 hours (overnight)	-	-	-	Venous blood collection	Hexokinase assay on a Coulter DACOS (Coulter Instruments); interassay analytical SD was 1.3 mg / dL (CV, 1.6%) at 79.3 mg / dL	NA	Fasting serum	≥ 8 hours (overnight)	-	-	Venous, ≥8 hr overnight fast	Radioimmunoassay (Cambridge Biomedical); interassay analytical SD was 2.3 mU / L (CV, 17%) at 13.5 mU / L	2μU / ml	NA	NA	NA	NA	NA	NA	NA	NA	NA	NA	NA	NA	NA	NA	NA	Non-fasting (< 8 hr), self-reported physician diagnosis of diabetes, diabetes medication, FG > 7 mmol/l	7885 (46.2%/53.8%)	7885 (46.2%/53.8%)	5498 (44.6%/55.4%)	7376 (45.6%/54.4%)	54.5 (5.68) / 53.8 (5.65)	27.2 (3.82) / 26.2 (5.14)	6.3 (0.55) / 6.1 (0.55)	79.0 (55.64) / 66.0 (48.15)	6.9 (2.21) / 7.4 (2.31)
	Avon Longitudinal Study of Parents and Children (ALSPAC) Children	European	UK	Longitudinal study	22507743	http://www.bristol.ac.uk/alspac/	No	GWAS	No	Fasting plasma	4 hour fast (>90% had not had food or drink in the last 4 hours)	NA	mmol/l	NA	-	Enzymatic colorimetic assay, Roche Diagnostics Gmbh, Cat nos 1491253, using a Hitachi Modular P Analyser.	NA	Fasting plasma	4 hour fast (>90% had not had food or drink in the last 4 hours)	mu/L	Multiply by 6	-	Mercodia Ultra-sensitive insulin ELISA, CAT NO 10-1132-01, Kits supplied by Mercodia, Mercodia AB,Sylveniusgatan 8A Se-754 50 uppsala,Sweden. A Versamax Plate reader and Softmax pro 3.1 2 Software were used for calculation of results.	NA	NA	NA	NA	NA	NA	NA	NA	NA	Whole blood	-	All measurements were done at the Department of Chemical Pathology, Bristol Royal Infirmary (BRI), using the MENARINI HA-8140 autoanalyser. The HA-8140 employs reverse phase cat ion exchange HPLC with spectrophotometric detection to measure HbA1c. Results are expressed as a percentage of total hemoglobin. The instrument is calibrated against DCCT aligned standards. Reference ranges and control gu…	MENARINI	-	Not sure	NA	History of diabetes/under treatment for diabetes according to questionnaire responses taken previously (not at sampling) - no quesitonnaire data available for ~5% of samples; FPG >=7 mmol/L, or HbA1c >=6.5% (no glucose data available for HbA1c samples)	1405 (50.1/49.9)	1409 (50.2/49.8)	NA	1465 (50.9/49.1)	GLU/INS: 15.4 (0.3) / 15.5 (0.3) HBA1C: 10.0 (0.3) / 10.0 (0.3)	GLU/INS: 21.1 (3.4) / 21.9 (3.6)	5.3 (0.4) / 5.1 (0.4)	59.9 (40.5) / 67.6 (40.5)	NA
	Avon Longitudinal Study of Parents and Children (ALSPAC) Mothers	European	UK	Longitudinal study of mothers and children	22507742	http://www.bristol.ac.uk/alspac/	Yes	GWAS	No	Fasting plasma	8 hour fast (~82% had not eaten within the last 8 hours)	NA	mmol/l	NA	-	Enzymatic colorimetic assay, Roche Diagnostics Gmbh, Cat nos 1491253, using a Hitachi Modular P Analyser.	NA	Fasting plasma	8 hour fast (~82% had not eaten within the last 8 hours)	mu/L	Multiply by 6	-	Mercodia Ultra-sensitive insulin ELISA, CAT NO 10-1132-01, Kits supplied by Mercodia, Mercodia AB,Sylveniusgatan 8A Se-754 50 uppsala,Sweden. Tecan Sunrise plate reader and Tecan Magellan v6.4 (2007 Tecan) software for calculation of results.	NA	NA	NA	NA	NA	NA	NA	NA	NA	NA	NA	NA	NA	NA	NA	NA	History of diabetes/under treatment for diabetes according to questionnaire responses taken previously (not at sampling) - no quesitonnaire data available for ~5% of samples; FPG >=7 mmol/L	2844 (0/100)	2833 (0/100)	NA	NA	NA / 48.0 (4.3)	NA / 26.3 (4.9)	NA / 5.2 (0.4)	NA / 33.7 (28.9)	NA
	BioMe	European	USA (New York City)	EMR-linked clinical care cohort	-	http://icahn.mssm.edu/research/institutes/institute-for-personalized-medicine/innovation-and-technology/biome-platform	Yes	GWAS	No	Fasting fresh venous plasma with fluoride	Overnight fast	No	mg/dl	Multiply by 0.0555	-	-	NA	NA	NA	NA	NA	NA	NA	NA	NA	NA	NA	NA	NA	NA	NA	NA	Fasting whole blood (EDTA)	Fasting samples transported at ambient temperature and analysed the same day	TOSOH Automated Glycohemoglobin Analyzer HPLC-723G8.	TOSOH	The Tosoh analyzer is certified by the National Glycohemoglobin Standarization Program (NGSP).	Yes	n.a.	Diabetes (eMERGE algorithm), FG ≥ 7 mmol/l; HbA1c ≥ 6.5	853 (50.3/49.7)	NA	NA	496 (55.2/44.8)	66.3 (9.6) / 65.8 (8.6)	27.8 (5.1) / 26.4 (6.0)	4.94 (0.76) / 4.84 (0.68)	NA	NA
	Birth Cohort 1936 (BC 1936)	European	Denmark	Population-based	-	NA	No	GWAS	No	-	-	-	-	-	-	-	-	-	-	-	-	-	-	-	-	NA	NA	NA	NA	NA	NA	NA	NA	NA	NA	NA	NA	NA	NA	-	591 (45.5%/54.5%)	591 (45.5%/54.5%)	577 (45.6%/54.4%)	NA	60.6 (0.41) / 60.5 (0.49)	27.1 (3.47) / 26.1 (4.39)	5.32 (0.52) / 5.12 (0.49)	45.2 (28.4) / 40.4 (18.9)	6.07 (1.75) / 6.12 (1.57)
	Cardiovascular Health Study (CHS)	European	USA	Population-based	1669507	http://www.chs-nhlbi.org/	No	GWAS	No	Fasting serum	≥ 8 hours	-	mg/dl	Divide by 18	Venipuncture	Kodak Ektachem 700 analyzer (Eastman Kodak, Rochester, NY)	7874780, 11802755	Fasting serum	≥ 8 hours	mIU/ml	Multiply by 6.945	Venipuncture	Competitive radioimmunoassy (Diagnostic Products Corp., Malver, PA)	5 - 400 mIU/L	7874780	2h post glucose load venous blood	75g	mg/dl	Divided by 18	Venipuncture	Kodak Ektachem 700 analyzer (Eastman Kodak, Rochester, NY)	7874780, 11802755	NA	NA	NA	NA	NA	NA	NA	Diabetes, FG ≥ 7 mmol/l	2868 (37.7 / 62.3)	2854 (37.7 / 62.3)	2785 (38.2 / 61.8)	NA	73.0 (5.7) / 71.9 (5.1)	26.1 (3.4) / 26.0 (4.8)	5.6 (0.5) / 5.5 (0.5)	4.5 (0.4) / 4.4 (0.4)	7.4 (2.3) / 7.7 (2.4)
	Cleveland Family Study (CFS)	European Americans	USA	Family-based	-	NA	No	GWAS	No	Fasting serum	Overnight	NA	mg/dL	Divide by 18	-	Measured by enzymatic glucose oxidase method (YSI Life Sciences)	NA	Fasting serum	Overnight	-	-	-	Radioimmunoassay (Diagnostic Products)	-	-	2h post glucose load venous blood	75g	-	-	-	-	-	NA	NA	NA	NA	NA	NA	NA	-	-	-	-	NA	-	-	-	-	-
	CoLaus	European	Switzerland	Population-based	-	www.colaus.ch	No	GWAS	No	Fasting plasma	Overnight	NA	mmol/l	NA	Venous, analyzed within 2 hours	Glucose dehydrogenase (Roche Diagnositcs, CH)	NA	Frozen plasma	Overnight	microU/ml	Multiply by 6	Fasting frozen plasma	Solid phase, two site chemiluminescence immunometric assay	Maximun intra-assay CV of 13.7%	NA	2h post oral gluose load	75 g	mmol/	na	Blood was immediately centrifuged and plasma frozen at -80C until measured	Glucose oxidase method (Beckmann, Fullerton)	-	NA	NA	NA	NA	NA	NA	NA	T1D, T2D, FG>7	5025	4415	432	NA	52.6 (10.8) 53.5 (10.7)	25.8 (4.5) 25.9 (4.6)	5.37 (0.53) 5.34 (0.56)	51.0 (33.4) 50.2 (32.9)	5.59 (0.59) 5.24 (0.52)
	Cooperative Health Research in the Augsburg Region (KORA) F4	European	Germany	Population-based	-	http://www.helmholtz-muenchen.de/en/kora-en/kora-homepage/index.html	No	GWAS	No	Fasting serum	Overnight	Yes (multiply by 1.13)	mmol/l	NA	venous	glucose levels were assessed using the hexokinase method (GLU Flex, Dade Behring)	NA	Fasting serum	Overnight	microIU/ml	Multiply by 6.945	Venous	Serum insulin was determined by ELISA (Invitrogen)	-	-	2h post glucose load venous blood	75g	mmol/l	NA	Venous	Hexokinase method (GLU Flex, Dade Behring)	-	Fasting blood	overnight fast, samples were stored at -80°C until assayed	HbA1c was measured using the HPLC method	-	-	-	-	individuals with T2DM and missings in traits	2313 (46.1/53.9)	2307(46.0/54.0)	2313 (46.1/53.9)	2315 (46.2/53.8)	47.2 (13.2) / 47.1 (12.8)	26.9 (3.9) / 26.2 (4.9)	5.97 (0.46) / 5.68 (0.49)	51.3 (153.0) / 52.6 (293.0)	6.56 (1.65) / 6.49 (1.66)
	Copenhagen Prospective Study on Astma in Childhood (COPSAC) 2000	European	Denmark	Birth cohort	15521375	www.copsac.com	No	GWAS	No	NA	NA	NA	NA	NA	NA	NA	NA	NA	NA	NA	NA	NA	NA	NA	NA	NA	NA	NA	NA	NA	NA	NA	Whole blood (EDTA)	Samples transported at ambient temperature and analysed the same day	Clinical Biochemistry, Gentofte Hospital	Tina-quant COBAS INTEGRA 400, Roche	Assay reports NGSP % values	Yes	NA	individuals with Diabetes or hba1c>=6.5	NA	NA	NA	48.8% / 51.2%	6.34 (0.94) / 6.30 (0.99)	16.03 (1.48) / 15.91 (1.60)	NA	NA	NA
	CROATIA-Korcula	European	Croatia	Population-based	19260141	NA	No	GWAS	No	Fasting serum	Overnight	NA	mmol/L	NA	Fasting blood drawn in serum gel tube, between 8 and 9am. Sample allowed to clot for 30min then centrifuged and serum aliquoted then stored at-70C until analysis.	UV hexokinase photometry	NA	Fasting serum	Overnight	microU/ml	Multiply by 6	Fast from 10pm prev night, blood drawn inserum gel tube, between 8-9.30 am, taken to biochem lab w / in 2h	Access Ultrasensitive insulin (immuno-enzymatic method) (Beckman Coulter)	0.03 uIU / ml (0.21 pmol / L)	NA	NA	NA	NA	NA	NA	NA	NA	NA	NA	NA	NA	NA	NA	NA	Self reported,Anti-diabetic medication, FPG ≥ 7 mmol/L	762(with complete covariates)(33.6%males,66.4% females)	755(with complete covariates)(33.6%males,66.4% females)	NA	NA	(53.86(13.14)women,55.85(14.61)men)	(27.25(4.31)women,28.39(3.59)men)	(5.29(0.59) women,5.52(0.6)men)	(36.6 (24.09) women, 36.29 (23.45) men)	NA
	CROATIA-Split	European	Croatia	Population-based	19260138	NA	No	GWAS	No	Fasting serum	Overnight	NA	mmol/L	NA	Fasting blood drawn in serum gel tube, between 8 and 9am. Sample allowed to clot for 30min then centrifuged and serum aliquoted then stored at-70C until analysis.	UV hexokinase photometry	NA	NA	NA	NA	NA	NA	NA	NA	NA	NA	NA	NA	NA	NA	NA	NA	NA	NA	NA	NA	NA	NA	NA	Self reported,Anti-diabetic medication, FPG ≥ 7 mmol/L	889 (38.4%males,61.6% females)	NA	NA	NA	(50.21(13.7)women,48.1(15.38)men)	(26.02(4.45)women,27.84(3.76)men)	(5.06(0.54) women,5.37(0.57) men)	NA	NA
	CROATIA-Vis	European	Croatia	Population-based	16493443	NA	No	GWAS	No	Fasting serum	Overnight	NA	mmol/L	NA	Fasting blood drawn in serum gel tube, between 8 and 9am. Sample allowed to clot for 30min then centrifuged and serum aliquoted then stored at-70C until analysis.	UV hexokinase photometry	NA	Fasting serum	Overnight	microU/ml	Multiply by 6	Fasting blood drawn in serum gel tube, between 8 and 9am. Sample allowed to clot for 30min then centrifuged and serum aliquoted then stored at-70C until analysis.	Electrochemiluminescence immunoassay ECL1A (Cobas)	0.02 uIU / ml	NA	NA	NA	NA	NA	NA	NA	NA	NA	NA	NA	NA	NA	NA	NA	Self reported,Anti-diabetic medication, FPG ≥ 7 mmol/L	818(with complete covariates)(41.2%males,58.8% females)	815 (with completecovariates)(41.3% males,58.7% females)	NA	NA	(54.88(15.92)women,54.57(15.01)men)	(26.93(4.65)women,27.39(3.67)men)	(5.25(0.66) women,5.38(0.66)men)	(45.71(36.37) women,49.27(58.28)men)	NA
	Diabetes Genetics (DGI)	Northern European	Finland and Sweden	Case-control	17463246	http://www.broadinstitute.org/diabetes	No	GWAS	No	Fasting plasma	Overnight	NA	mmol/l	NA	Venous	Plasma glucose was measured with a glucose oxidase method (Beckman Glucose Analyzer, Beckman Instruments, Fullerton, CA)	NA	Fasting serum	Overnight	mU/l	Multiply by 6	Venous	Radioimmunoassay (Pharmacia, Uppsala, Sweden), enzyme linked immunoassay (DAKO Diagnostics Ltd, Cambridgeshire, UK), and fluoroimmunometric assay (AutoDelfia, Perkin Elmer Finland, Turku, Finland)	Pharmacia: CV=5%; DAKO: CV=7.5%	NA	Plasma	75g	mmol/l	n.a	Venous	Glucose oxidase method (Beckman Glucose Analyzer, Beckman Instruments, Fullerton, CA)	-	Fasting blood	overnight fast	Different assays were performed by center: Botnia - HPLC assay (Diamat,Hercules, CA,USA) Malmö - Variant II chromatographic method from Bio-Rad (CA,USA)	Diamat,Hercules (CA,USA) or Bio-Rad (CA,USA)	-	-	-	individuals with Diabetes	1446 (48.5/51.5)	1379 (48.1/51.9)	1090 (48.6/51.4)	484 (45.7/54.3)	58.2 (10.2) / 59.1 (10.0)	26.6 (3.2) /26.7 (4.2)	5.33 (0.54) / 5.28 (0.51)	37.9 (40.5) / 33.3 (22.8)	5.42 (1.34) / 5.77 (1.30)
	DIAGEN	German	Germany	Diabetes at risk	16801592	NA	No	Metabochip	No	Fasting plasma	Overnight fast	NA	mmol/L	NA	Plasma centrifuged and analyzed immediately	Enzymatic hexokinase photometric assay (DX80 analyser (Beckman-Coulter, Fullerton, CA)	NA	Fasting plasma	Overnight fast	pM	NA	Fasting venous blood was immediately centrifuged and plasma frozen at -80C until measurement	Enzyme immunoassay (BioSource EUROPE S.A Belgium;	interassay CV: 7.5%, no cross-reactivity with human proinsulin	16801592	2-hour fresh venous plasma with fluoride	75g	mmol/l	NA	NA	NA	NA	Fasting whole blood	Fasting samples transported at ambient temperature and analysed the same day	Ionexchange HPLC	Variant II Hemoglobin Testing system Analyzer, BioRad Lab Incorporation, Hercules, CA, USA	All the HbA1c were performed in a centralized laboratory at the Technical University Dresden with a assay CV from 2.4%.	-	21646370	Diabetes, FG ≥ 7 mmol/l	997 (0.42/0.58)	950 (0.42/0.58)	893 (0.42/0.58)	995 (0.43/0.57)	62.31 (14.71) / 61.72 (15.74)	26.79 (3.37) / 26.86 (4.91)	5.515 (0.587) / 5.281 (0.568)	83.482 (45.713) / 74.710 (40.729)	6.46 (1.97) / 6.61 (1.74)
	DPS	Finnish	Finland	Clinical prevention trial	11333990	NA	No	Metabochip	No	Fasting plasma	Overnight fast	NA	mmol/L	NA	NA	NA	NA	Fasting serum	Overnight fast	mU/l	Multiply by 6	NA	Radioimmunoassay (Pharmacia, Uppsala, Sweden),	NA	NA	2-hour plasma	75g	mmol/l	NA	NA	NA	NA	Fasting whole blood	-	Bayer DCA 2000 Analyzer	Bayer Corporation, Indiana, USA	-	no		Fasting glucose > 7mmol/l	347 (0.31/0.69)	322 (0.30/0.70)	347 (0.31/0.69)	338 (0.31/0.69)	56.18 (7.08) / 55.02 (7.22)	29.60 (3.47) / 31.66 (4.79)	5.939 (0.529) / 5.883 (0.582)	84.568 (42.291) / 83.762 (41.286)	8.39 (1.33) / 8.66 (1.15)
	DRECA	European	Spain	Population-based	-	NA	No	Metabochip	No	NA	NA	NA	NA	NA	NA	NA	NA	Suero	Overnight fast	uU/ml	Multipled by 6.945	Suero	Cobas 8000 (Roche Diagnostics)	uUI/ml 1UI=nmol x 0.1381	NA	NA	NA	NA	NA	NA	NA	NA	Sangre total (EDTA)	Fasting samples transported at ambient temperature and analysed the same day	Clinical Biochemistry, Hospital Virgen del Rocío	HPLC Analyser: Variant II Turbo (Bio-Rad)	Assay reports NGSP % values; calibration anchored to the IFCC calibrator	Yes	NA	Diabetes, FG ≥ 7 mmol/l	529 (46.7/53.3)	532 (46.8/53.2)	n.a.	532 (46.8/53.2)	42.8 (14.6) / 44.0 (15.0)	27.9 (4.2) / 27.4 (5.5)	4.76 (0.69) / 4.69 (0.70)	4.76 (0.69) / 4.69 (0.70)	n.a.
	DRSEXTRA	Finnish	Finland	Population-based	21186108	NA	No	Metabochip	No	Fasting plasma	Overnight fast	NA	mmol/L	NA	NA	Glucose hexokinase enzymatic assay 340 nm (Thermo Fisher Scientific Ltd, Vantaa, Finland)	NA	Fasting plasma	Overnight fast	mU/l	Multiply by 6	Morning after overnight fast	ELISA as a solid phase two-site enzyme immunoassay and as a microtiter plate assay.	1 mU/L	Mercodia AB, Uppsala, Sweden	2-hour plasma	75g	mmol/l	NA	NA	Glucose hexokinase enzymatic assay 340 nm.(Thermo Fisher Scientific Ltd, Vantaa, Finland)	NA	NA	NA	NA	NA	NA	NA	NA	Known T2D or fasting glucose > 7mmol/l	1058 (0.46/0.54)	1126 (0.46/0.54)	1058 (0.46/0.54)	NA	66.31 (5.39) / 66.38 (5.21)	27.15 (3.52) / 27.12 (4.63)	5.676 (0.460) / 5.444 (0.477)	43.562 (29.008) / 41.679 (25.880)	5.96 (1.59) / 6.02 (1.48)
	Ely	European	UK	Population-based	17257284	http://www.mrc-epid.cam.ac.uk/Studies/Ely/	No	Metabochip	No	Fasting fresh venous plasma with fluoride	Overnight fast	NA	mmol/L	NA	Plasma centrifuged and analyzed immediately	Hexokinase assay	NA	Fasting venous plasma with heparin	Overnight fast	pmol/l	NA	Fasting venous blood was immediatelly centrifuged and plasma frozen at -80C until measurement	Immunometric assay	Maximum intra-assay CV of 6.6%	NA	2 hour fresh venous plasma with fluoride	75g	mmol/l	n.a.	Plasma centrifuged and analyzed immediately	Plasma centrifuged and analyzed immediately	NA	Fasting whole blood (EDTA)	Fasting samples transported at ambient temperature and analysed the same day	Clinical biochemistry, Addenbrookes hospital. HPLC Analyser	TOSOH	Assay reports NGSP % values; calibration anchored to the IFCC calibrator	Yes	NA	Diabetes,under treatment for diabetes, FPG ≥ 7 mmol/l, 2hrPG>=11.1, HbA1c>=6.5	1255 (46.3/53.7)	1254 (46.3/53.7)	1255 (46.3/53.7)	1255 (46.3/53.7)	61.3(9.2) /60.4(9.1)	27.1(3.8) / 27.0(5.4)	5.1(0.5) / 4.9(0.5)	59.0(35.7) / 52.7(33.5)	6.1(1.9) / 6.0(1.7)
	Epihealth	European	Sweden	Population-based	23435790	https://www.epihealth.se/	No	GWAS	No	Fasting plasma	≥6 hours	NA	mmol/L	NA	Venous	Architect Ci8200 analyzer (Abbott Laboratories, Abbott Park, IL, USA)	NA	NA	NA	NA	NA	NA	NA	NA	NA	NA	NA	NA	NA	NA	NA	NA	NA	NA	NA	NA	NA	NA	NA	Anti-diabetic medication, FPG ≥ 7 mmol/L	2155 (47.8 / 52.2)	NA	NA	NA	60.7 (8.5) / 61.3 (8.4)	26.7 (3.2) / 26.0 (4.1)	5.89 (0.46) / 5.72 (0.48)	NA	NA
	Erasmus Rucphen Family Study (ERF)	Dutch isolate	Netherlands	Family-based	15054401	NA	No	GWAS	No	Fasting plasma	≥ 8 hours	NA	mmol/L	NA	venous blood collection	Synchron LX 20 Systems analyser (Beckman Coulter, Fullerton, CA, USA)	16465511	Fasting plasma	≥ 8 hours	mUI/L	Multiply by 6	Venous blood collection	INS-IRMA kit (BioSource)	1 µIU / mL	20585974	NA	NA	NA	NA	NA	NA	NA	-	-	-	-	-	-	-	On treatment for diabetes, FPG >= 7 mmol/L, no fasting	2022(42.7/57.3)	2022(42.7/57.3)	NA	NA	49.09(14.21)/47.75(14.27)	27.19(3.96)/26.41(4.88)	4.62(0.66)/4.35(0.62)	80.63(49.00)/75.89(37.09)	NA
	Estonian Genome Centre, University of Tartu (EGCUT)	Estonian	Estonia	Population-based	24518929	https://genomics.ut.ee/en/about-us/estonian-genome-centre	No	GWAS	No	Fasting fresh venous plasma with fluoride	Overnight fast	NA	NA	NA	NA	NA	NA	NA	NA	NA	NA	NA	NA	NA	NA	NA	NA	NA	NA	NA	NA	NA	NA	NA	NA	NA	NA	NA	NA	Diabetes, FG ≥ 7 mmol/l	726(51.4/48.6)	721(51.5/48.4)	NA	NA	54.2(16.2)/53.4(15.8)	28.0(5.05)/27.80(5.86)	5.25(0.90)/5.09(0.84)	69.1(73.0)/60.3(54.7)	NA
	European Prospective Investigation into Cancer (EPIC)-InterAct	European	UK,France, Sweden, Italy, Germany	Case-Cohort	21717116	http://www.inter-act.eu/	No	GWAS	No	NA	NA	NA	NA	NA	NA	NA	NA	NA	NA	NA	NA	NA	NA	NA	NA	NA	NA	NA	NA	NA	NA	NA	Venous blood sample	Samples were stored from collection at up to −196°C in liquid nitrogen at the coordinating centre at the International Agency for Research into Cancer (IARC) in Lyon, France, or in liquid nitrogen in local biorepositories with the exception of Umeå, where −80°C freezers were used. All samples were shipped to the central holding bay in Cambridge, UK, where they were stored at −80°C until dispatch …	high-performance liquid chromatography	TOSOH	Tosoh (HLC-723G8) assay on a Tosoh G8 analyser	Yes	NA	Diabetes,under treatment for diabetes, FPG ≥ 7 mmol/l, 2hrPG>=11.1, HbA1c>=6.5	NA	NA	NA	9386 (35.4/64.6)	51.8(9.6) / 51.6(9.7)	26.5(3.6) / 25.6(4.5)	NA	NA	NA
	European Prospective Investigation into Cancer (EPIC)-Norfolk	European	UK	Population-based	10466767	http://www.srl.cam.ac.uk/epic/	No	GWAS	No	NA	NA	NA	NA	NA	NA	NA	NA	NA	NA	NA	NA	NA	NA	NA	NA	NA	NA	NA	NA	NA	NA	NA	non-fasting whole blood (EDTA)	samples for assay were stored in a refrigerator at 4 °C until transport within 1 week of sampling	high-performance liquid chromatography, Clinical biochemistry, Addenbrookes hospital	BioRad Diamat Automated Glycosylated Hemoglobin Analyser, Hemel Hempstead, United Kingdom	standardised to the Diabetes Control and Complications Trial (DCCT) assay	Yes	15381514	Diabetes,under treatment for diabetes, FPG ≥ 7 mmol/l, 2hrPG>=11.1, HbA1c>=6.5	NA	NA	NA	1021 (41.9/58.1)	50.4 (9.3) / 57.8 (9.2)	26.5 (3.2) / 25.9 (4.2)	NA	NA	NA
	Family Heart Study (FamHS)	European	USA	Family-based	8651220	https://dsgweb.wustl.edu/fhscc/	No	GWAS	No	Fasting serum or heparinized plasma	≥ 8 hours (overnight)	NA	mg/dL	Divided by 18	Venous, separated from cells within 1 hour	Glucose-oxidase (Kodak Ektachem 700 Analyzer, Rochester, NY)	15136067	Fasting serum	≥ 8 hours (overnight)	μIU/mL	Multiplied by 6.945	≥ 8 hours overnight fasting	Radioimmunoassay (Coat-A--Count, Diagnostic Products Corporation, Los Angeles, CA)	2.0 mU/L	15136067	NA	NA	NA	NA	NA	NA	NA	NA	NA	NA	NA	NA	NA	NA	-	3387 (47 / 53)	3380 (47 / 53)	NA	NA	51.0 (13.9) / 51.7 (13.3)	30.65 (5.35) / 31.47 (6.56)	5.30 (0.52) / 5.05 (0.51)	76.06 (50.25) / 66.59 (44.31)	NA
	Fenland	European	UK	Population-based	20519560	http://www.mrc-epid.cam.ac.uk/research/studies/fenland	Yes	GWAS	No	Fasting fresh venous plasma with fluoride	Overnight fast	NA	mmol/L	NA	Plasma centrifuged immediately and analyzed within 4h	Hexokinase / glucose-6-phosphate dehydrogenase (Dimension RxL, Siemens)	NA	Fasting venous plasma with heparin	Overnight fast	pmol/l	n.a.	Fasting venous blood was immediatelly centrifuged and plasma frozen at -80C until measurement	1235 AutoDELFIA automatic immunoassay system using a two-step time resolved fluorometric assay Kit No. B080-101 (Perkin Elmer)	1.3 pmol/l	847235	2 hour fresh venous plasma with fluoride	75g	mmol/l	n.a.	Plasma centrifuged immediately and analyzed within 4h	Hexokinase / glucose-6-phosphate dehydrogenase (Dimension RxL, Siemens)	NA	Fasting whole blood (EDTA)	Fasting samples transported at ambient temperature and analysed the same day	Clinical biochemistry, Addenbrookes hospital. HPLC Analyser	TOSOH	Assay reports NGSP % values; calibration anchored to the IFCC calibrator	Yes	NA	Diabetes,under treatment for diabetes, FPG ≥ 7 mmol/l, 2hrPG>=11.1, HbA1c>=6.5	1320 (44.4/55.8)	1316 (44.1/55.9)	1320 (44.2/55.8)	1315 (44.3/55.7)	44.5(7.3) / 45.4(7.2)	27.6(3.9) / 26.7(5.5)	5.0(0.5) / 4.7(0.5)	51.2(35.4) / 41.2 (26.4)	5.3(1.4) / 5.2 (1.4)
	Fenland-OMICS	European	UK	Population-based	20519560	http://www.mrc-epid.cam.ac.uk/research/studies/fenland	Yes	GWAS	yes	Fasting fresh venous plasma with fluoride	Overnight fast	NA	mmol/L	NA	Plasma centrifuged immediately and analyzed within 4h	Hexokinase / glucose-6-phosphate dehydrogenase (Dimension RxL, Siemens)	NA	Fasting venous plasma with heparin	Overnight fast	pmol/l	n.a.	Fasting venous blood was immediatelly centrifuged and plasma frozen at -80C until measurement	1235 AutoDELFIA automatic immunoassay system using a two-step time resolved fluorometric assay Kit No. B080-101 (Perkin Elmer)	1.3 pmol/l	847235	2 hour fresh venous plasma with fluoride	75g	mmol/l	n.a.	Plasma centrifuged immediately and analyzed within 4h	Hexokinase / glucose-6-phosphate dehydrogenase (Dimension RxL, Siemens)	NA	Fasting whole blood (EDTA)	Fasting samples transported at ambient temperature and analysed the same day	Clinical biochemistry, Addenbrookes hospital. HPLC Analyser	TOSOH	Assay reports NGSP % values; calibration anchored to the IFCC calibrator	Yes	NA	Diabetes,under treatment for diabetes, FPG ≥ 7 mmol/l, 2hrPG>=11.1, HbA1c>=6.5	8810 (47.0/53.0)	7433 (46.9/53.1)	8696 (47.2/52.8)	5917 (47.0/53.0)	48.7 (7.4) / 48.9 (7.3)	27.3(4.1) /26.5(5.3)	4.9 (0.5) / 4.7 (0.5)	53.2 (43.8) / 42.3 (31.6)	5.2 (1.5) / 5.2 (1.4)
	FIN-D2D2007	Finnish	Finland	Population-based	20459722	NA	No	Metabochip	No	Fasting plasma	Overnight fast	NA	mmol/L	NA	Fasting samples were drawn into fluoride citrate tubes and centrifuged within 30 minutes.	Hexokinase method (Abbott Laboratories, Abbott Park, IL)	NA	Fasting serum	Overnight fast	mU/l	Multiply by 6	NA	Chemiluminescent microparticle immunoassay (Abbott Laboratories, Abbott Park, IL)	NA	NA	2-hour plasma	75g	mmol/l	NA	Fasting samples were drawn into fluoride citrate tubes and centrifuged within 30 minutes.	Hexokinase method (Abbott Laboratories, Abbott Park, IL)	NA	Fasting whole blood		immunoturbidimetric method	Abbott Laboratories, Abbott Park, IL, USA	Finnish Accreditation Service (FINAS, Helsinki), standard SFS-EN ISO/IEC 17025:2005	yes		Known T2D or fasting glucose > 7mmol/l	2224 (0.45/0.55)	2203 (0.45/0.55)	2210 (0.45/0.55)	2134 (0.46/0.54)	59.59 (8.42) / 58.77 (8.23)	26.80 (3.74) / 26.98 (4.93)	6.046 (0.426) / 5.791 (0.455)	43.723 (26.412) / 40.964 (20.785)	6.41 (1.81) / 6.50 (1.59)
	Finland-United States Investigation of NIDDM Genetics (FUSION)	European	Finland	Case-control	17463248	NA	No	GWAS	No	Fasting plasma and whole blood (converted)	-	When applicable (multiply by 1.13)	mmol/l	NA	-	-	NA	Fasting serum or plasma	-	pmol/L	-	-	-	-	-	Fasting plasma and whole blood(converted)	75g	mmol/l	NA	-	-	-	NA	NA	NA	NA	NA	NA	NA	Known T2D or Fasting glucose > 7 mmol or on metab. medication or hba1c >= 6.5	1141 (0.48/0.52)	1142 (0.48/0.52)	1141 (0.48/0.52)	NA	63.51 (7.66) / 63.73 (7.26)	27.03 (3.54) / 27.24 (4.16)	5.452 (0.450) / 5.213 (0.454)	53.529 (30.724) / 58.337 (37.738)	5.61 (1.21) / 5.71 (1.14)
	Framingham Heart Study (FHS)	European	USA	Population-Based	-	http://www.ncbi.nlm.nih.gov/projects/gap/cgi-bin/study.cgi?study_id=phs000007.v2.p1	Yes	GWAS	No	Fasting plasma	≥ 8 hours (overnight)	NA	mg/dL	Divided by 18	≥8 hr overnight fast	Hexokinase reagent kit (a-gent glucose test, Abbott, South Pasadena, California)	9518396	Fasting plasma	≥ 8 hours (overnight)	µU / ml	Multiply by 6	≥8 hr overnight fast	DPC Coat-A-Count RIA (total immunoreactive insulin)	1.2 microU / mL	9518396	Fasting and OGTT plasma	75g	pg/dL	18	≥8 hr overnight fast	Hexokinase reagent kit (agent glucose test, Abbott, South Pasadena, California)	NA	Fasting blood	≥8 hr overnight fast	Massachusetts General Hospital Diabetes Lab; HPLC after an overnight dialysis against normal saline; standardized against the glycosylated hemoglobin assay used in the Diabetes Control and Complications Trial; inter- and intra-assay CVs <2.5%.	-	standardized against the glycosylated hemoglobin assay used in the Diabetes Control and Complications Trial; inter- and intra-assay CVs <2.5%.	Yes	9518396	Non-fasting individuals, Type 1 diabetes, Other diabetic treatment, Fasting glucose ≥ 7 mmol / L, HbA1c ≥ 6.5	6,420 (46.1 / 53.9)	5,981 (46.4 / 53.6)	5,550 (46.4, 53.6)	5,190 (45.3/54.7)	46.3 (11.7) / 46.3 (11.7)	27.8 (4.2) / 26.0 (5.5)	5.35 (0.45) / 5.06 (0.46)	31.7 (17.8) / 28.2 (15.1)	5.73 (1.58) / 5.80 (1.58)
	French Adult Control	European	France	Population-based	-	NA	No	GWAS	No	Fasting plasma	Overnight fast	No	g/L	Divide by 5.57	-	Glucose oxidase colorimetric assay using a modified glucose oxidase-peroxidase method	NA	Fasting plasma	Overnight fast	mU/L	Multiply by 6	-	Micro particle enzyme inmmunoassay	-	-	NA	NA	NA	NA	NA	NA	NA	Fasting plasma							Known diabetes, under treatment for diabetes, FPG >=7 mmol/L, HbA1c >= 6.5%	731 (24.8/75.2)	730 (24.8/75.2)	NA	731 (24.8/75.2)	53.1 (5.6) / 49.3 (8.7)	23.1 (1.2) / 21.3 (1.8)	5.1 (0.3) / 5.0 (0.4)	32.9 (14.5) / 34.0 (15.4)	NA
	French Adult Obese	European	France	Family-based	-	NA	No	GWAS	No	Fasting plasma	Overnight fast	No	mmol/L	NA	-	Glucose oxidase colorimetric assay	NA	Fasting plasma	Overnight fast	mU/L	Multiply by 6	-	Double anti-body radioimmuno-assay	-	-	Fasting plasma	75g	mmol/L	NA	-	Glucose oxidase colorimetric assay	NA	NA	NA	NA	NA	NA	NA	NA	Known diabetes, under treatment for diabetes, FPG >=7 mmol/L, Glycemia at 2hr >=11.1mmol/L	465 (18.9/81.1)	445 (19.1/80.9)	302 (19.5/80.5)	NA	40.9 (11.4) / 43.9 (12.1)	47.7 (8.7) / 47.0 (7.3)	5.8 (0.7) / 5.5 (0.6)	123.8 (78.1) / 88.5 (62.9)	7.0 (2.2) / 6.4 (1.7)
	French Young Control	European	France	Family-based	-	NA	No	GWAS	No	Fasting plasma (Stanislas) Fasting blood (Fleurbaix-Laventie)	Overnight fast	Yes (multiply by 1.13)	mmol/L and g/L	Divide by 5.57 (when necessary)	-	Glucose oxidase colorimetric assay	NA	NA	NA	NA	NA	-	NA	-	-	NA	NA	NA	NA	NA	NA	NA	NA	NA	NA	NA	NA	NA	NA	FPG >=7 mmol/L	658 (49.1/50.9)	NA	NA	NA	11.9 (2.4) / 11.9 (2.2)	17.5 (2.2) / 17.6 (2.5)	4.9 (0.4) / 4.9 (0.4)	NA	NA
	French Young Obese	European	France	Family-based	-	NA	No	GWAS	No	Fasting plasma	Overnight fast	No	mmol/L	NA	-	Glucose oxidase colorimetric assay	NA	Fasting plasma	Overnight fast	mU/L	Multiply by 6	-	Double anti-body radioimmuno-assay	-	-	Fasting plasma	75g	mmol/L	NA	-	Glucose oxidase colorimetric assay	NA	NA	NA	NA	NA	NA	NA	NA	FPG >=7 mmol/L	606 (45.5/54.5)	580 (45.5/54.5)	484 (46.3/53.7)	NA	11.1 (3.0) / 10.8 (3.4)	29.6 (6.2) / 29.5 (6.8)	4.9 (0.5) / 4.9 (0.5)	88.5 (72.0) / 94.7 (77.6)	4.9 (0.5) / 5.7 (1.1)
		European	Sweden	Population-based	20870969; 25396097		No	Metabochip	No	Capillary blood	8 hrs	no	mmol/L		Venipuncture	Reflotron bench-top analyzer (Roche Diagnostics Scandinavia AB)	20870969	NA	NA	NA	NA	NA	NA	NA	NA	Capillary blood	75g	mmol/L	-1 unit	Venipuncture	Reflotron bench-top analyzer (Roche Diagnostics Scandinavia AB)	20870969	NA	NA	NA	NA	NA	NA	NA	Self reported diabetes, fasting glucose >= 7 mmol/l, 2hr glucose >= 11.1 mmol/l	5555 (38.9 / 61.1)	NA	5555 (38.9 / 61.1)	NA	49.9 (8.4) / 49.3 (8.8)	26.0 (3.4) / 25.5 (4.3)	5.3 (0.6) / 5.2 (0.6)	NA	6.1 (1.4) / 6.8 (1.3)
	Generation Scotland	European	United Kingdom	Population-based	22786799	www.generationscotland.org	No	GWAS	No	Fasting serum (gel separated)	Overnight	NA	mmol/L	NA	2ml of venous blood was taken from consenting participants using standard venepuncture procedures and collected in a sodium fluoride / potassium oxalate tube, with fasting duration recorded.	Hexokinase/glucose-6-phosphate dehydrogenase method	NA	NA	Overnight	NA	NA	NA	NA	NA	NA	NA	NA	NA	NA	NA	NA	NA	NA	NA	NA	NA	NA	NA	NA	non-fasting, self reported diabetic or FPG>=7 mmol/L	7841 (41.58 / 58.42)	NA	NA	NA	52.3 (13.65) / 51.85 (13.32)	27.02 (4.14) / 26.63 (5.43)	4.829 (0.497) / 4.670 (0.459)	NA	NA
	Genetic Epidemiology Network of Arteriopathy (GENOA)	European descent	USA	Cohort of sibships enriched for hypertension	15121494	NA	No	GWAS	No	Fasting blood sample	Overnight fast	Yes (multiply by 1.13)	mg/dl	Divide by 18	Blood samples were drawn after over-night fast	Hexokinase reagent from Boehringer Mannheim (Indianapolis, IN 46256) on a Hitachi 911 Chemistry Analyzer (Roche Diagnostics, Indianapolis, IN) for serum	NA	Fasting blood sample	Overnight fast	uU/mL	Multiply by 6.945	Blood samples were drawn after over-night fast	Two-site immunoenzymatic assay performed on the Access automated immunoassay system (Beckman Instruments, Chaska, MN)	NA	NA	NA	NA	NA	NA	NA	NA	NA	NA	NA	NA	NA	NA	NA	NA	Diabetes, FG ≥ 7 mmol/l	1150 (43.1/56.9)	1150 (43.1/56.9)	NA	NA	55.1 (11.2) / 54.5 (10.8)	30.0 ( 5.0) / 29.9 ( 7.0)	5.8 ( 0.5) / 5.6 ( 0.5)	59.8 (44.2) / 55.2 (38.6)	NA
	Genetic Study of Athersclerosis Risk (GeneSTAR)	European American	USA	Family-based cohort	17950799	http://www.genestarstudy.com/	No	GWAS	No	fasting serum	≥ 8 hours (overnight)	No	mg/dl	Divide by 18	Venous blood collection	Hexokinase assay on a Roche Diagnostics Modular DP chemistry analyzer	NA	fasting serum	≥ 8 hours (overnight)	uU/ml	Multiply by 6	venous blood collection	Immunometric assay (DPC)	2μU / ml	NA	NA	NA	NA	NA	Na	NA	NA	NA	NA	NA	NA	NA	NA	NA	Non-fasting (< 8 hr), self-reported physician diagnosis of diabetes, diabetes medication, FG > 7 mmol/l	1563 (47% / 53%)	650 (47% / 53%)	NA	NA	43.5 (10.8) [42.9 (10.2) / 44.1 (11.2) ]	27.9 (5.6) [28.3 (4.7) / 27.6 (6.3) ]	4.99 (0.56) [5.12 (0.54) / 4.86 (0.55) ]	54.0 (44.5) [57.5 (48.0) / 51.0 (40.9) ]	NA
	Genetics of Diabetes Audit and Research in Tayside Scotland (GoDARTS)	European	Scotland UK	Population-based	9329309	http://diabetesgenetics.dundee.ac.uk/	No	Metabochip	No	Fasting plasma	Overnight	No	mmol/l	No	Fasting fluoride plasma	gluco-quant Glucose/HK, Roche Diagnostics	NA	Fasting serum	Overnight	mu/L	6	Venous	ELISA assay (Mercola)	>1mU/ml	NA	NA	NA	NA	NA	NA	NA	NA	Whole blood (EDTA)	Venous	Menarini Diagnostics HA-8160 Evolution HPLC analyser	HPLC Analyser: Tosoh (Tosoh Corp, Tokyo, Japan)	calbrated against IFCC statndard	Yes	NA	Diabetes, FG ≥ 7 mmol/l	1726 (51/49)	473 (45/55)	NA	3625 (50.0/50.0)	60.6 (11.1) / 57.5 (11.2)	27.4 (4.1) / 26.8 (5.1)	4.94 (0.44) / 4.78 (0.43)	55.0 (1.8) / 49.3 (1.6)	NA
	Genetics of Overweight Young Adults (GOYA) Males	European	Denmark	Population based case-cohort design	21935397	NA	No	GWAS	No	Fasting plasma	12 h Overnight fasting	NA	mmol/L	NA	OGTT with an overnight (12 h) fast	Blood glucose analysed on a COBRAS MIRA (Roche Diagnostic Systems GmbH,Mannheim, Germany) using an end point analyses with MPR3 Gluco-quant glucose/KH kinetic (Boehringer and Mannheim GmbH Diagnostica, Germany) and the hexokinase/G6P-DH method.	NA	Fasting blood sample	12 h Overnight fasting	pmol/L	none	OGTT with an overnight (12 h) fast	1235 Auto DELFIA automatic immunoassay system (WALLACE, OY, Turku, Finland) using a fluoro enzyme linked-immunometric assay with an Auto DELFIA Insulin Kit (Wallace OY, Turku, Finland).	Minimal detection limit 3 pmol/L. Inter assay variation coefficient was less than 6%.	NA	Fasting Plasma	12 h Overnight fasting	NA	mmol/L	OGTT with an overnight (12 h) fast	Roche Diagnostic Systems GmbH,Mannheim, Germany) using MPR3 Gluco-quant glucose/KH kinetic (Boehringer and Mannheim GmbH Diagnostica, Germany) and the hexokinase/G6P-DH method.	NA	Blood Plasma	Full blood was sampled in EDTA coated tubes, centrifuged at 2800 g for 10 min at 4 degree C and stored in -20 degrees.	Latex enhanced turbidometric immunoassay	UNIMATE HbA1c(Roche Diagnostic Systems GmbH, Mannheim, Germany)	NA	NA	NA	Diabetes (HbA1c >= 6.5% OR Fasting glucose >= 7 mmol/L)	Controls: 262 (100/0) Cases: 168 (100/0)	Controls: 258 (100/0) Cases: 167 (100/0)	Controls: 265 (100/0) Cases: 165 (100/0)	Controls: 261 (100/0) Cases: 162 (100/0)	Controls: 49.8 (6.05) Cases:47.39 (4.95)	Controls: 25.91 (3.58) Cases:35.36 (5.53)	Controls: 5.6 (0.53) Cases:5.8 (0.57)	Controls: 39.05 (28.7) Cases:67.39 (47.19)	Controls: 6.7 (1.9) Cases: 7.2 (1.82)
	Health2006	European	Denmark	Population-based	23615486	NA	No	MetaboChip	No	Fasting plasma	>8 hrs	NA	mmol/L	NA	Blood samples were drawn after over-night fast	Hexokinase/G6P-DH technique (Boehringer Mannheim, Germany)	NA	fasting serum	>8 hrs	pmol/L	None	Blood samples were drawn after over-night fast	AutoDELFIA insulin kit (Perkin-Elmer, Wallac, Turku, Finland)	NA	NA	NA	NA	NA	NA	NA	NA	NA	Whole blood	-	high performance liquid chromatography (HPLC)	BioRad, USA	-	-	-	Known diabetes. Fasting plasma glucose >= 7 mmol/L. HbA1c >= 6.5%	2515 (43.5/56.5)	2515 (43.5/56.5)	NA	2507 (43.5/56.5)	50.8 (12.8) / 48.8 (12.9)	26.6 (4.1) / 25.3 (5.0)	5.6 (0.5) / 5.3 (0.5)	44.7 (33.7) / 40.6 (29.0)	NA
	Hellenic Isolated Cohorts (HELIC) Manolis	European	Greece	Isolated population	-	http://www.helic.org/	No	GWAS	No	Fasting serum	Overnight	NA	mg/dl	Multiply by 0.0555	Fasting venous blood was centrifuged, serum isolated and frozen at -80oC until measurement	Chemiluminescence ADVIA CENTAUR Analyser, Siemens	-	Fasting serum	Overnight	µIU/ml	Multiply by 6.945	Fasting venous blood was centrifuged, serum isolated and frozen at -80oC until measurement	Chemiluminescence ADVIA CENTAUR Analyser, Siemens	1.75μIU/ml	-	NA	NA	NA	NA	NA	NA	NA	NA	NA	NA	NA	NA	NA	NA	Non fasted individuals, diabetes (T1D, T2D), on diabetic medication, FPG≥7mmol/L	561 (40.29 / 59.71)	556 (40.29 / 59.71)	NA	NA	55.90 (21.10) / 58.76 (20.23)	29.05 (4.40) / 28.70 (5.29)	5.29 (0.71) / 5.06 (0.66)	72.95 (52.34) / 74.03 (53.74)	NA
	Hellenic Isolated Cohorts (HELIC) Pomak	European	Greece	Isolated population	-	http://www.helic.org/	No	GWAS	No	Fasting serum	Overnight	NA	mg/dl	Multiply by 0.0555	Fasting venous blood was centrifuged, serum isolated and frozen at -80oC until measurement	Chemiluminescence ADVIA CENTAUR Analyser, Siemens	-	Fasting serum	Overnight	µIU/ml	Multiply by 6.945	Fasting venous blood was centrifuged, serum isolated and frozen at -80oC until measurement	Chemiluminescence ADVIA CENTAUR Analyser, Siemens	1.75μIU/ml	-	NA	NA	NA	NA	NA	NA	NA	NA	NA	NA	NA	NA	NA	NA	Non fasted individuals, diabetes (T1D, T2D), on diabetic medication, FPG≥7mmol/L	155 (23.87 / 76.13)	155 (23.22 / 76.78)	NA	NA	50.59 (12.08) / 41.03 (13.09)	25.85 (3.92) / 27.85 (4.93)	5.38 (0.90) / 5.13 (0.67)	62.12 (32.66) / 83.04 (49.99)	NA
	IMPROVE	European	Finland, Sweden, The Netherlands, France, Italy	Cohort of subjects with at least three vascular risk factors	19952003 22999719 23825364	NA		Metabochip	NA	Fasting plasma	≥ 8 hours	NA	mmol/L	NA	Blood samples were drawn after over-night fast	Not centralized and not standardized (measured locally)	12502614 (Used just for diabetes diagnosis)	Fasting EDTA plasma	≥ 8 hours	pg/ml	pmol/L (calculated, based on insulin MW 5800)	Blood samples were drawn after over-night fast	electrochemiluminescence immunoassay (cat# K151BZC-3, Meso Scale Discovery, Gaithersburg, MD, USA)	Low limit of detection: 7.5 pg/ml or 1.3 pmol/L Intra-assay coefficient of variation: 4.8% (mean value of CV for all samples, n=3768) Inter-assay coefficient of variation: 8.7% (n=90)		NA	NA	NA	NA	NA	NA	NA	NA	NA	NA	NA	NA	NA	NA	Age under 55 or over 79 years; Abnormal anatomical configuration of neck and muscles; Marked tortuosity and/or depth of the carotid vessels, and/or uncommon location of arterial branches; Personal history of myocardial infarction, angina pectoris, stroke, TIA, aortic aneurysm or claudication;Re-vascularisation in carotid, coronary or peripheral arteries,Congestive heart failure (III-IV NYHA Class…	2482 (44.9/55.1)	2476 (44.9/55.1)	NA	NA	64.1 (5.3)/64.3 (5.4)	26.7 (3.2)/26.4 (4.3)	5.43 (0.64)/5.16 (0.66)	47.4 (59.7)/42.4 (63.4)	NA
	Inter99	European	Denmark	Population-based	14663300	www.inter99.dk	No	MetaboChip	No	Fasting plasma	≥ 8 hours	NA	mmol/L	NA	Blood samples were drawn after over-night fast	Hexokinase/G6P-DH technique (Boehringer Mannheim, Germany)	NA	fasting serum	≥ 8 hours	pmol/L	NA	Blood samples were drawn after over-night fast	AutoDELFIA insulin kit (Perkin-Elmer, Wallac, Turku, Finland)	NA	NA	Plasma	75 g	mmol/L	NA	-	Hexokinase/G6P-DH technique (Boehringer Mannheim, Germany)	NA	Whole blood		high performance liquid chromatography (HPLC)	BioRad, USA	-	-	NA	Known diabetes. Fasting plasma glucose >= 7 mmol/L. 2-hrs glucose >= 11.1 mmol/L. HbA1c >= 6.5%	5436 (47.2/52.8)	5222 (47.4/52.6)	5167 (48.1/51.9)	5430 (47.2/52.8)	46.5 (7.8) / 45.8 (8.0)	26.8 (4.0) / 25.8 (5.1)	5.6 (0.5) /5.3 (0.5)	45.2 (31.0) / 40.9 (28.3)	5.8 (1.6) / 6.0 (1.4)
	Invecchiare in Chianti (INCHIANTI)	European	Italy	Population based	11692171	http://inchiantistudy.net/wp/		GWAS	No	Fasting plasma	Overnight, at least 8hrs	NA	mmol/L	NA		enzymatic colormetric assay using modified glucose-oxidase method (Roche)	11692171	Fasting plasma	Overnight, at least 8hrs	pmol/L	NA		radio-immuno-assay (RIA), Sorin-Biomedica Milan	cv 3.1 +- 0.3%	11692171	N/A	N/A	N/A	N/A	N/A	N/A	N/A	N/A	N/A	N/A	N/A	N/A	N/A	N/A	Known diabetes, History/Active treatment of diabetes, Fasting plasma glucose >= 7mmol/L	1026 (44.0/56.0)	921 (47.9/52.1)	NA	NA	67.2 (15.4) / 69.1 (15.6)	27.0 (3.4) / 27.3 (4.7)	5.5 (0.6) / 5.4 (0.6)	60.1 (28.5) / 63.7 (29.0)	N/A
	Leiden Longevity Study	European	Netherlands	Family-based	19682117	http://www.molepi.nl/research/longevity	No	GWAS	No	Fasting plasma	Overnight fast	NA	mmol/L	NA	Fasting samples transported at ambient temperature and analysed the same day	Hitachi Modular P 800 from Roche (Almere, the Netherlands)	20398121	Fasting plasma	Overnight fast	mU/L	Multiply by 6	Fasting samples transported at ambient temperature and analysed the same day	Immulite 2,500 from DPC	2 mU/L	NA	2h post glucose load venous blood	75g	mmol/L	NA	Plasma centrifuged immediately and analyzed within 4h	Hitachi Modular P 800 from Roche (Almere, the Netherlands)	20398121	NA	NA	NA	NA	NA	NA	NA	Known diabetes, under treatment for diabetes, FPG >=7 mmol/L, Glycemia at 2hr >=11.1mmol/L	228 (48.2/51.8)	228 (48.2/51.8)	228 (48.2/51.8)	NA	65.3 (6.1)/62.2 (6.8)	26.8 (3.2) / 26.1 (4.2)	5.2 (0.5) / 5.0 (0.5)	45.1 (30.1) /46.2 (34.3)	5.4 (1.8)/5.5 (1.5)
	LEIPZIG-adults	European	Germany	Population-based	-	www.ifb-adipositas.de	No	Metabochip	No	Fasting plasma	Overnight	NA	mmol/l	No	Overnight fast	Hexokinase/glucose-6-phosphate dehydrogenase method	NA	Fasting plasma	Overnight	pmol/L	NA	Overnight fast	Enzyme immunometric assay for IMMULITE automated analyzer (Diagnostic Products, LA, CA)	NA	NA	2-hour fresh venous plasma	75 g	mmol/l	NA	Venous blood	Hexokinase/glucose-6-phosphate dehydrogenase method	NA	Fasting whole blood (EDTA)	Fasting samples transported at ambient temperature and analysed the same day	Assay reports DCCT/NGSP % values of HbA1c	Institute of Laboratory Medicine, University of Leipzig; assay: A1C-2 Tina-quant Hemoglobin A1c Gen.2 by Roche; measured on COBAS 6000 analyzer	-	Assay reports DCCT/NGSP % values of HbA1c	NA	Known T2D, FG ≥ 7mmol/l	548 (41/59)	452 (34/66)	226 (38/62)	429 (35/65)	46 (15.5) / 44.9 (15.9)	37.77 (11.4) / 37.55 (12.1)	5.27 (0.62) / 5.29 (0.49)	135.4 (175.2) / 101.4 (120.5)	6.53 (1.35) / 6.30 (1.33)
	LEIPZIG-kids	European	Germany	Population-based, but selected for obesity	-	www.ifb-adipositas.de	No	Metabochip	No	Fasting plasma	overnight	NA	mmol/l	No	venous, overnight fast, immediately centrifuged+aliquoted, frozen within 4 hours	Glucose oxidase method ( SuperG speedy, Dr. Müller Gerätebau GmbH, Freital, Germany), from whole blood hemolysate in glucocapil solution	NA	Fasting plasma	overnight	pmol/L	NA	Venous, overnight fast, immediately centrifuged+aliquoted, frozen within 4 hours	2- LIAISON (DiaSorin, Saluggia, Italy) ; 1- AutoDELFIA_ Insulin assay (Perkin Elmer Life and Analytical Sciences, Turku, Finland).	2- Reference levels for FPI 22.3-113 pmol/L, 1-Reference levels for FPI 12.0-59.5 pmol/L	18076356	2-hour fresh venous plasma	75 g (or 1g/kg in children < 75kg)	mmol/l	NA	Venous blood	glucose oxidase method ( SuperG speedy, Dr. Müller Gerätebau GmbH, Freital, Germany), from whole blood hemolysate in glucocapil solution	NA	Fasting whole blood (EDTA)	Fasting samples transported at ambient temperature and analysed the same day	Assay reports DCCT/NGSP % values of HbA1c	Institute of Laboratory Medicine, University of Leipzig; assay: A1C-2 Tina-quant Hemoglobin A1c Gen.2 by Roche; measured on COBAS 6000 analyzer	-	Assay reports DCCT/NGSP % values of HbA1c	NA	FG ≥ 7mmol/l	844 (50/50)	833 (50/50)	842 (49/51)	670 (50/50)	11.54 (3.29) / 11.53 (3.68)	28.19 (6.1) / 28.04 (6.7)	5.16 (0.48) / 5.06 (0.52)	84.2 (51.5) / 95.4 (74.0)	6.38 (1.13) / 6.49 (1.29)
	LifeLines	European	Netherlands	Population-based	18075776	http://www.lifelines.net/	No	GWAS	No	Fasting fresh venous plasma with fluoride	Overnight fast	NA	mmol/l	NA	Plasma from NaF tube, transported at 4C and analyzed with 5h	Hexokinase / glucose-6-phosphate dehydrogenase (Modular P, Roche)	NA	NA	NA	NA	NA	NA	NA	NA	NA	NA	NA	NA	NA	NA	NA	NA	Fasting whole blood (EDTA)	Fasting samples transported at ambient temperature and analysed the same day	-	-	-	-	-	Diabetes (either self-reported or registered as using anti-diabetic drugs), FG >= 7 mmol/l, HbA1c >= 6.5 %, missing covariates	11897 (41.2/58.7)	NA	NA	11897 (41.2/58.7)	49.0 (11.7) / 48.6 (11.2)	26.4 (3.6) / 26.1 (4.7)	5.11 (0.48) / 4.88 (0.48)	NA	NA
	London Life Science Prospective Population Study (LOLIPO) EWP	European	UK	Population-based	18193046	http://www.lolipopstudy.org/	No	GWAS	No	Fasting whole blood (EDTA)	≥ 8 hours (overnight)	NA	mmol/l	NA	Fasting samples transported at ambient temperature and analysed the same day	Menarini HA-8160	NA	Fasting whole blood (EDTA)	≥ 8 hours (overnight)	uU/mL	Multiply by 6.945	Fasting samples transported at ambient temperature and analysed the same day	-	-	NA	NA	NA	NA	NA	NA	NA	NA	Fasting whole blood (EDTA)	Fasting samples transported at ambient temperature and analysed the same day	non-enzymatic method	Toshoh, Tokyo, Japan	Yes	Yes	18193046	Diabetes, FG ≥ 7 mmol/l, HbA1c ≥ 6.5	529 (100 / 0)	528 (100 / 0)	NA	529 (100 / 0)	55.70 (9.08) / n.a.	28.65 (5.32) / n.a.	5.22 (0.58) / n.a.	72.83 (82.64) / n.a.	NA
	London Life Science Prospective Population Study (LOLIPOP) EW610	European	UK	Population-based	21909115	http://www.lolipopstudy.org/	No	GWAS	No	Fasting whole blood (EDTA)	≥ 8 hours (overnight)	NA	mmol/l	NA	Fasting samples transported at ambient temperature and analysed the same day	Menarini HA-8160	NA	Fasting whole blood (EDTA)	≥ 8 hours (overnight)	uU/mL	Multiply by 6.945	Fasting samples transported at ambient temperature and analysed the same day	-	-	NA	NA	NA	NA	NA	NA	NA	NA	Fasting whole blood (EDTA)	Fasting samples transported at ambient temperature and analysed the same day	non-enzymatic method	Toshoh, Tokyo, Japan	Yes	Yes	21909115	Diabetes, FG ≥ 7 mmol/l, HbA1c ≥ 6.5	846 (72.22 / 27.77)	841 (72.29 / 27.71)	NA	841 (72.18 / 27.82)	56.07 (9.84) / 55.66 (9.70)	27.80 (4.44) / 26.64 (5.10)	5.19 (0.51) / 5.03 (0.47)	65.69 (52.89) / 52.20 (42.28)	NA
	London Life Science Prospective Population Study (LOLIPOP) EWA	European	UK	Population-based	18940312; 20549180	http://www.lolipopstudy.org/	No	GWAS	No	Fasting whole blood (EDTA)	≥ 8 hours (overnight)	NA	mmol/l	NA	Fasting samples transported at ambient temperature and analysed the same day	Menarini HA-8160	NA	Fasting whole blood (EDTA)	≥ 8 hours (overnight)	uU/mL	Multiply by 6.945	Fasting samples transported at ambient temperature and analysed the same day	-	-	NA	NA	NA	NA	NA	NA	NA	NA	Fasting whole blood (EDTA)	Fasting samples transported at ambient temperature and analysed the same day	non-enzymatic method	Toshoh, Tokyo, Japan	Yes	Yes	18940312, 20549180	Diabetes, FG ≥ 7 mmol/l, HbA1c ≥ 6.5	497 (86.32 / 13.68)	492 (86.38 / 13.62)	NA	490 (86.33 / 13.67)	54.47 (10.08) / 53.78 (12.26)	28.28 (4.64) / 29.02 (6.48)	5.14 (0.54) / 5.03 (0.43)	65.55 (48.95) / 55.46 (39.60)	NA
	Ludwigshafen Risk and Cardiovascular Health (LURIC)	European	Germany	CAD cases and controls	11258203	https://www.luric.online	Yes	GWAS	Yes	Fasting plasma	overnight	NA	mg/dl	0.05551	venipuncture in the early morning	Measured enzymatically (Hexokinase assay) on a Hitachi 717 analyzer (Roche, Mannheim, Germany)	NA	Fasting plasma	Overnight fast	U/L	6000	venipuncture in the early morning	Immunoenzymometric assay on an AIA pack IRI/AIA 1200 analyzer (Eurogenetics, Eschborn, Germany)	-	NA	Fasting plasma	Overnight fast	mg/dl	Multiplied by 0.0555	Venous blood	-	NA	EDTA whole blood	venipuncture in the early morning	Immunoassay: Hemoglobin A1c UNI-MATE 5 (until 31 Dec 1999), HPLC: Diamat (since 1 Jan 2000)	Hoffmann-La Roche AG, Grenzach-Whylen, Germany / Chromsystem Instruments & Chemicals GmbH, Martinsried, Germany	-	-	-	History of diabetes, FPG ≥ 7.0 or HbA1c > 6.5	1820 (70/30)	1776 (70/30)	1286 (73/27)	1817 (70/30)	59.9 (11.3) / 63.2 (10.8)	27.1 (3.58) / 26.5 (4.30)	5.47 (0.57) / 5.39 (0.56)	64.0 (51.9) / 59.3 (43.1)	6.22 (1.69) /6.18 (1.63)
	Metabolic Sydrome in Met (METSIM)	European	Finland	Population-based	19223598	NA	No	GWAS	No	Fasting plasma	12 hour fast	No	mmol/l	NA	-	Enzymatic hexokinase photometric assay (Konelab System Reagents, Thermo Fischer Scientific, Vaasa, Finland)	-	Fasting serum	12 hour fast	mU/L	Multiplied by 6	-	Immunoassay (ADVIA Centaur Insulin RIA, no. 02230141, Siemens Medical Solutions Diagnostics, Tarrytown, NY)	-	-	2h post glucose load venous blood	75g	mmol/l	NA	-	Enzymatic hexokinase photometric assay (Konelab System Reagents, Thermo Fischer Scientific, Vaasa, Finland)	-	Fasting EDTA blood	12 hour fast	HPLC (Laboratory: Kuopio University Hospital, ISLAB) Reagents: Tosoh G7 glycohemoglobin analyser, Tosoh Bioscience, Inc. San Francisco, CA, USA	Tosoh Bioscience, Inc. San Francisco, CA, USA	The calibration is traceable to DCCT	Certified by NGSP	15285181	Known T2D or Fasting glucose > 7 mmol or on metab. medication or hba1c >= 6.5	8522 (1.00/0.00)	8518 (1.00/0.00)	8512 (1.00/0.00)	8522 (1.00/0.00)	57.14 (7.07) / NA (NA)	26.80 (3.78) / NA (NA)	5.711 (0.478) / NA (NA)	49.310 (35.147) / NA (NA)	6.03 (1.68) / NA (NA)
	Microsisolates in South Tyrol (MICROS)	European	Italy	Population-based	17550581; 17934319	NA	No	GWAS	No	Fasting plasma	Overnight	NA	mg/dL	Multiplied by 0.0555	Venipuncture	-	-	NA	NA	NA	NA	NA	NA	NA	NA	NA	NA	NA	NA	NA	NA	NA	NA	NA	NA	NA	NA	NA	NA	Diabetes (T2D,T1D) diagnosed, on diabetes treatment, FPG>=7 mmol/L	1128 (with complete covariates): (43.8% males / 56.2% females)	NA	NA	NA	44.68(15.73) men / 45.09(16.40) women	25.81(3.85) men / 24.95(4.82) women	4.66(0.61) men / 4.49(0.53) women	NA	NA
	MRC National Survey of Health and Development (NSHD)	European	UK	Birth cohort	16204333	http://www.nshd.mrc.ac.uk/	No	Metabochip	No	NA	NA	NA	NA	NA	NA	NA	NA	NA	NA	NA	NA	NA	NA	NA	NA	NA	NA	NA	NA	NA	NA	NA	Non-fasting whole blood	Samples posted to Royal Victoria Infirmary Newcastle	-	TOSOH	-	-	NA	Diabetes, HbA1c>=6.5	NA	NA	NA	2179 (50.2/49.8)	53(-) / (53(-) birth cohort, so no sd	27.3(3.8) / 27.1(5.0)	NA	NA	NA
	Multi-Ethnic Study of Atherosclerosis (MESA)	European	USA	Population-based	12397006	http://www.mesa-nhlbi.org/	Yes	GWAS&Metabochip	Yes	Fasting serum	≥ 8 hours (overnight)	NA	mg/dL	Multiplied by 0.0555	After 12 hour fast	Glucose oxidase method on the Vitros analyzer (Johnson & Johnson, Rochester, NY)	20961972	Fasting serum	≥ 8 hours (overnight)	mU/L	Multiplied by 6	After 12 hour fast	Immunoenzymatic sandwich assay using Access Ultrasensitive Insulin Reagent on the Access Immunoassay System (Beckman Instruments)	2μU / ml	19154954	NA	NA	NA	NA	NA	NA	NA	EDTA blood	≥8 hr overnight fast	HbA1C is measured in EDTA blood that is diluted at the Field Centers in a sample preparation vial containing an aqueous solution of EDTA and potassium cyanide (HbA1c Sample Preparation Kit, Bio-Rad, Hercules, CA).	Specimen from the prep vial is analyzed by HPLC using the Tosoh HPLC Glycohemoglobin Analyzer (Tosoh Medics, Inc., San Francisco, CA 94080).	Sstandard values derived by the National Glycohemoglobin Standardization Program (NGSP).	Yes	PMC4106917	Diabetes, Diabetes medication, FG>=7mmol/l, HbA1>=6.5%	2456(47.27%/52.73%)	2456(47.27%/52.73%)	NA	2354(58.64%/51.36)	62.52(10.11)/62.34(10.38)	27.71(3.95)/27.33(5.71)	5.01(0.55)/4.77(0.57)	56.05(32.24)/50.34(28.77)	NA
	Multiple Environmental and Genetic Assessment of Risk Factors for Venous Thrombosis (MEGA)	Dutch (~10% non-EU)	Netherlands	Population-based, case-control study	22253578; 15701913	https://www.lumc.nl/org/klinische-epidemiologie/research/85843/85900/	No	GWAS	No	Fasting plasma	Overnight fast	NA	mmol/l	NA	Plasma centrifuged immediately and frozen at -80 degree	Hexokinase	NA	NA	NA	NA	NA	NA	NA	NA	NA	NA	NA	NA	NA	NA	NA	NA	NA	NA	NA	NA	NA	NA	17059428	Diabetes	851 (48.9/51.1)	NA	NA	NA	52.3 (11.0) / 43.5 (13.1)	27.1 (4.0) / 26.9 (5.4)	5.16 (1.01) / 4.86 (1.19)	NA	NA
	Netherlands Epidemiology of Obesity (NEO)	European	Netherlands	Population-based	23576214	NA	No	GWAS	No	Fasting plasma	overnight fasting of at least 10 h	NA	mmol/L	NA	A first blood sample of 108 mL was taken after an overnight at least 10h	Roche Modular P800 Analyzer, Roche Diagnostics, Mannheim, Germany	NA	Fasting plasma	overnight fasting of at least 10 h	mU/L	Multiplied by 6	-	Siemens Immulite 2500, Siemens Healthcare Diagnostics, Breda	-	-	NA	NA	NA	NA	NA	NA	NA	fasting plasma	-	HPLC boronate affinity chromatography	Primus Ultra, Siemens Healthcare Diagnostics, Breda, Netherlands	-	HbA1c[IFCC] (mmol/mol) = (10.93 9 HbA1c[NGSP %]) - 23.5	-	individuals with T2D, T1D; and FPG>=7 mmol/L, HbA1c>=6.5%	5135 (47/53)	5149 (47/53)	NA	5128 (47/53)	56.14 (6.02) / 55.82 (5.87)	29.73 (3.94) / 30.23 (5.52)	5.57 (0.53) / 5.38 (0.53)	76.26 (47.08) / 65.39 (42.95)	NA
	Netherlands Twin Register (NTR)	European	Netherlands	Population-based	17254420; 23298648	http://www.tweelingenregister.org	No	GWAS	No	Fasting plasma Heparin	Overnight	No	mmol/l	NA	Venous blood, Analysed within 4 Hours	Vitros 250 Glucose (Johnson & Johnson, Rochester, USA)	20477721	Fasting plasma Heparin	Overnight	uIU/ml	Multiplied by 6	Venous blood, Analysed within 4 Hours	Immulite 1000 Insulin (DPC, Los Angeles, USA)	CV < 7.5%	20477721	NA	NA	NA	NA	NA	NA	NA	Fasting venous blood (EDTA)	Venous blood, Analysed within 4 Hours	Nycocard HbA1c (Axis-shield, Oslo, Norway)	Nycocard	NA	Yes	20477721	Diabetes (medication), FG >= 7 mmol/l, HbA1c >= 6.5%	6403 (36.8/63.2)	6368 (36.6/63.4)	NA	6801 (36.7/63.3)	43.1 (16.0) / 41.9 (14.3)	25.1 (3.6) / 24.7 (4.4)	5.45 (0.53) / 5.26 (0.53)	56.0 (36.2) / 53.08 (36.3)	NA
	Northern Finland Birth Cohort 1966 (NFBC1966)	Finnish	Finland	Population-based	9246691	http://kelo.oulu.fi/NFBC/	Yes	GWAS	No	Fasting plasma	Overnight fast	No	mmol/l	NA	Blood collected between 0800 and 1100 h. Sample mixed with EDTA anticoagulant and precipitated with 0.5ml of perchloric acid	Glucose dehydrogenase method (granutest 250, Diagnostica Merck, Darmstadt, Germany)	NA	Fasting plasma	Overnight fast	pmol/L	NA	Overnight fast	RIA (Pharmacia Diagnostics, Uppsala, Sweden)	14.35 pmol / L	NA	NA	NA	NA	NA	NA	NA	NA	NA	NA	NA	NA	NA	NA	NA	Diabetes (T1D, T2D), FG ≥ 7 mmol/l, on insulin medication, pregnant, twins	5267 (48%/52%)	5240 (48%/52%)	NA	NA	31 (0) / 31 (0)	25.2 (3.6) / 24.2 (4.7)	5.79 (0.45) / 5.53 (0.45)	48.4 (14.9)/44.0 (14.8)	NA
	Northern Finland Birth Cohort 1986 (NFBC1986)	Finnish	Finland	Population-based	9246691	http://kelo.oulu.fi/NFBC/	Yes	Metabochip	No	Fasting plasma	Overnight fast	No	mmol/l	NA	Blood collected between 0800 and 1100 h. Sample mixed with EDTA anticoagulant and precipitated with 0.5ml of perchloric acid	Cobas Integra 700 automatic analyzer (Hoffmann-LaRoche, Basel, Switzerland).	18241302	Fasting serum	Overnight fast	mU/L	Multiplied by 6	Overnight fast	RIA (Pharmacia Diagnostics, Uppsala, Sweden)	2.4 U⁄ l, intra- and inter-assay coefficients of variation were 5.3% and 7.6% respectively.	NA	NA	NA	NA	NA	NA	NA	NA	NA	NA	NA	NA	NA	NA	NA	Diabetes, FG ≥ 7 mmol/l, on insulin medication, pregnant	4436 (49% / 51%)	4525 (49% / 51%)	NA	NA	16 (0) /16 (0)	21.2 (3.6) / 21.2 (3.2)	5.30 (0.39) / 5.02 (0.40)	56.7 (1.56) / 58.0 (1.47)	NA
	Orkey Complex Disease Study (ORCADES)	European	UK	Population-based	18760389	http://www.orcades.ed.ac.uk/orcades/index.html	Yes	GWAS	No	Fasting fresh venous blood (EDTA)	Overnight fast from 10 pm	No	mmol/l	NA	Analysed within 4 Hours	Hexokinase / glucose-6-phosphate dehydrogenase (Synchron, Beckman)	NA	Fasting fresh venous blood (EDTA)	Overnight fast from 10 pm	uIU/ml	Multiplied by 6.945	Analysed within 4 hours	Access Ultrasensitive Insulin - chemiluminescent immunoassay (Beckman)	0.21 pmol/L	NA	NA	NA	NA	NA	NA	NA	NA	Fasting fresh venous blood (EDTA)	Analysed within 4 hours	Colorimetric and turbidometric immunoinhibition	Beckman	DCCT and IFCC	Yes		Diabetes, Diabetes medication, FG>=7mmol/l, HbA1>=6.5%	1672 (39.71%/60.28%)	1672 (39.71%/60.28%)	NA	1671 (39.74%/ 60.26%)	55.1 (13.48)/ 54.94 (13.67); 55.21 (13.64) / 55.09 (13.45)	28.05 (3.86)/ 27.48 (5.29)	5.3 (0.48)/5.1 (0.51)	44.56 (29.40)/41.21 (24.20)	NA
	Oxford Biobank	European	UK	Population-based	29040543	https://www.oxfordbiobank.org.uk/	Yes	GWAS	No	Fasting plasma	12 hour fast	NA	mmol/L	NA	Heparinized plasma	Analysed using Instrumentation Laboratory IL TestTM kits on an ILab 600/650 clinical chemistry analysers (Werfen, Warrington, UK)	NA	Fasting plasma	12 hour fast	mu/L	Multiplied by 6	Heparinized plasma	Millipore Human Insulin specific radioimmunoassay (Millipore UK, Watford, UK)	2mU/L (12 pmol/L)	NA	NA	NA	NA	NA	NA	NA	NA	NA	NA	NA	NA	NA	NA	NA	T2D cases (on diabetic treatment or fasting glucose ≥7 mmol/l) were excluded.	6961 (44, 56)	6954 (44, 56)	NA	NA	41.65 (5.70) / 41.42 (5.94)	26.62 (4.13) / 25.27 (4.91)	5.36 (0.46) / 5.04 (0.42)	83.56 (45.86), 72.33 (34.88)	NA
	Pharmacogenetic Study of Statins in the Eldery at Risk for Vascular Disease (PROSPER)	European	NL/UK/IRE	Population based	21977987	NA	No	GWAS	No	Fasting serum	Overnight fast	NA	mmol/L	NA	-	-	NA	Fasting plasma	Overnight fast	mU/L	Multiplied by 6	-	-	-	NA	NA	NA	NA	NA	NA	NA	NA	NA	NA	NA	NA	NA	NA	NA	History of diabetes, under treatment for diabetes, FPG >= 7 mmol/L	4410 (46.7/53.3)	4490 (46.8/53.2)	NA	NA	75.01 (3.28) / 75.68 (3.41)	26.36 (3.51) / 26.85 (4.57)	5.10 (0.59) / 5.01 (0.62)	57.81 (63.74) / 60.55 (62.81)	NA
	Precocious Coronary Artery Disease Study (PROCARDIS)	European	UK, Sweden, Italy, Germany	CVD case-control	18048406	http://www.procardis.org/	No	GWAS	No	Fasting plasma	≥ 8 hours (overnight)	No	mg/dL	Divided by 18	Overnight fast	Hexokinase/glucose-6-phosphate dehydrogenase method on a Hitachi 917 autoanalyzer (Roche Diagnostics, Mannheim, Germany)	NA	Fasting plasma	≥ 8 hours (overnight)	pmol/L	NA	Overnight fast	ELISA (DAKO Ltd., Cambridgeshire, UK)	3.0 pmol/L	NA	NA	NA	NA	NA	NA	NA	NA	Fasting blood in EDTA	Overnight fast	Central Laboratory of the University Hospital, Münster, Germany:HbA1c was measured by HPLC on a Merck-Hitachi L-9100 automated HPLC system. Reference material was obtained from the national German INSTAND proficiency testing program. Inter- and intra-assay CVs were <2.5%.	Merck-Hitachi		N.a.	N.a.	Diabetes diagnosed; FPG>=7 mmol/L; HbA1c >= 6.5%	2886 (76.3/23.7)	3264 (76.8/23.2)	NA	1662 (77.3/22.7)	56.9 (8.4) / 60.5 (7.8)	27.1 (3.7) / 26.7 (4.8)	5.35 (0.60) / 5.32 (0.57)	57.5 (50.5) / 52.4 (43.1)	NA
	Prevend	European	Netherlands	Population-based	12356629	http://www.prevend.org/	No	GWAS	No	Fasting plasma	Overnight	No	mmol/L	NA	Blood samples were drawn after over-night fast	kodak Ektachem dry chemistry (Eastman Kodak, Rochester, NY)	NA	Fasting plasma	Overnight	mU/L	Multiplied by 7.175	Blood samples were drawn after over-night fast	Microparticle enzyme immunoassay (AxSYM; Abbott Laboratories, Abbott Park, IL, USA).	NA	NA	NA	NA	NA	NA	NA	NA	NA	NA	NA	NA	NA	NA	NA	NA	Known diabetes, Fasting plasma glucose >= 7mmol/L	3306 (51% / 49%)	3402 (51%/49%)	NA	NA	49.9 (12.9) / 47.8(12.6)	26.2(3.6)/26.0(4.2)	4.9(0.62)/4.6(0.61)	76.03(66.11)/66(47.4)	NA
	Prospectve Investigation of the Vasculature in Uppsala Seniors (PIVUS)	European	Sweden	Population-based	16141402	http://www.medsci.uu.se/pivus/pivus.htm	No	Metabochip	No	Fasting plasma	Overnight fast	NA	mmol/l	n.a.	Venous blood from antecubital vein	Reference method at Uppsala University Hospital	18489581	Fasting plasma	Overnight fast	mU/l	Multiply by 6	Venous blood from antecubital vein	Enzymatic-immunological assay at Uppsala University Hospital	NA	18489581	NA	NA	NA	NA	NA	NA	NA	NA	NA	NA	NA	NA	NA	NA	Diabetes (FPG ≥ 7.0 or Rx)	838 ( 0.51 / 0.49 )	838 ( 0.51 / 0.49 )	NA	NA	70.13 ( 0.17 ) / 70.26 ( 0.15 )	26.99 ( 3.7 ) / 27.08 ( 4.9 )	5.46 ( 1.73 ) / 5.22 ( 1.47 )	57.6 ( 47.4)/ 52.9 (36.5)	NA
	Relationship Between Insulin Sensitivity and Cardiovascular Disease Risk (RISC)	European	Europe-wide	Healthy (no diabetes, Hypertension, heart defects) population based	14968294	NA		GWAS	No	Fasting plasma	overnight	NA	mmol/L	NA	fasting blood taken before an OGTT	glucose oxydase Odense University, Denmark	29855339	Fasting plasma	Overnight fast	pmol/l	NA	fasting blood taken before an OGTT	immunofluoresence, Odense University, Denmark	NA	29855339	NA	NA	NA	NA	NA	NA	NA	NA	NA	NA	NA	NA	NA	NA	several metabolic traits see 14968294	1025 (44.9 / 55.1)	999 (44.4/55.6)	1064 (44.3/55.7)	NA	43.3 (8.6) / 44.4 (8.2)	26.4 (3.4) / 24.8 (4.2)	5.2 (0.5) / 4.9 (0.5)	36.8 (19.8) / 32.8 (17.9)	5.67 (1.43) / 5.72 (1.48)
	Rotterdam Study (RS) 1	European	Netherlands	Population-based	11753597; 19700477; 21877163; 1833235	NA	No	GWAS	No	Fasting plasma	≥ 8 hours	NA	mmol/L	NA	Serum separated by centrifugation and quickly frozen in liquid nitrogen	Glucose hexokinase method	8982019	Fasting serum	≥ 8 hours	pmol/L	NA	venous blood collection	MODULAR ANALYTICS E170 Elecsys 2010 (COBAS Analyzer)	1.39pmol/l	NA	NA	NA	NA	NA	NA	NA	NA	NA	NA	NA	NA	NA	NA	NA	On treatment for diabetes, FPG >= 7 mmol/L, no fasting	2733(42.2/57.8)	2733(42.2/57.8)	NA	NA	71.60(6.46)/72.50(7.22)	26.14(3.03)/26.96(4.21)	5.57(0.52)/5.49(0.56)	69.70(41.16)/74.90(41.84)	NA
	Rotterdam Study (RS) 2	European	Netherlands	Population-based	11753597; 19700477; 21877163; 1833235	NA	No	GWAS	No	Fasting plasma	≥ 8 hours	NA	mmol/L	NA	Serum separated by centrifugation and quickly frozen in liquid nitrogen	Glucose hexokinase method	8982019	Fasting serum	≥ 8 hours	pmol/L	NA	venous blood collection	MODULAR ANALYTICS E170 Elecsys 2010 (COBAS Analyzer)	1.39pmol/l	NA	NA	NA	NA	NA	NA	NA	NA	NA	NA	NA	NA	NA	NA	NA	On treatment for diabetes, FPG >= 7 mmol/L, no fasting	1781(44.36)/55.64)	1781(44.36)/55.64)	NA	NA	64.39(7.39)/64.85(8.22)	26.57(3.18)/27.27(4.27)	5.67(0.51)/5.54(0.51)	79.10(43.53)/75.59(40.82)	NA
	Rotterdam Study (RS) 3	European	Netherlands	Population-based	11753597; 19700477; 21877163; 1833235	NA	No	GWAS	No	Fasting plasma	≥ 8 hours	NA	mmol/L	NA	Serum separated by centrifugation and quickly frozen in liquid nitrogen	Glucose hexokinase method	8982019	Fasting serum	≥ 8 hours	pmol/L	NA	venous blood collection	MODULAR ANALYTICS E170 Elecsys 2010 (COBAS Analyzer)	1.39pmol/l	NA	NA	NA	NA	NA	NA	NA	NA	NA	NA	NA	NA	NA	NA	NA	On treatment for diabetes, FPG >= 7 mmol/L, no fasting	2681(42.07)/57.93)	2681(42.07)/57.93)	NA	NA	56.70(6.34)/57.36(6.98)	27.59(3.70)/27.36(4.83)	5.42(0.56)/5.21(0.56)	95.99(59.70)/86.16(54.12)	NA
	SardiNIA	European	Italy	Family-based	-	NA	No	GWAS	No	Fasting serum	Overnight	Yes (multiply by 1.13)	mg/dL	Divided by 18	Venous blood, Analysed within 4 Hours		NA	Fasting serum	Overnight	μIU/mL	Multiplied by 6.945	Venous blood, Analysed within 4 Hours	-	-	NA	NA	NA	NA	NA	NA	MA	NA	NA	NA	NA	NA	NA	NA	NA	Diabetes, FG ≥ 7 mmol/l, HbA1c ≥ 6.5%	5666 (41.32 / 58.68)	5666 (41.32 / 58.68)	NA	4289 (41.97 / 58.03)	43.03 (17.52) / 43.39 (16.89)	25.84 (3.89) / 24.38 (4.74)	5.56 (0.58) / 5.28 (0.57)	55.15 (44.52) / 55.22 (46.99)	NA
	SORBS	European	Germany	Population-based	19729412; 19584900	NA	No	GWAS	No	Fasting serum	Overnight	Yes (multiply by 1.13)	mmol/l	NA	Overnight fast, spinning within 1 hour after collection, then immediate quick-freeze on dry ice before transport, further storage in -80°C freezer	Hexokinase method (Automated analyser Modular, Roche Diagnostics, Mannheim, Germany).	-	Fasting serum	Overnight	pmol/L	-	Overnight fasting, spinning within 1 hour after collection, then immediate quick-freeze on dry ice before transport, further storage in -80°C freezer	AutoDELFIA Insulin assay (PerkinElmer Life and Analytical Sciences, Turku, Finland).	3.0 pmol/L	18076356	Fasting serum	75g	mmol/L	NA	Overnight fast, spinning within 1 hour after collection, then immediate quick-freeze on dry ice before transport, further storage in -80°C freezer	Hexokinase method (Automated analyser Modular, Roche Diagnostics, Mannheim, Germany).	-	NA	NA	NA	NA	NA	NA	NA	Diabetes, FG ≥ 7 mmol/l	754 (40.32/ 59.68)	-	754 (40.32/ 59.68)	NA	47.85 (16.71) / 48.23 (16.05)	27.12 (4.0) / 26.89 (5.57)	5.45 (0.47)/ 5.17 (0.53)	37.08 (23.65) / 39.66 (24.09)	5.11 (1.78)/ 5.57 (1.60)
	Stockhold Coronary Artery Risk Factor study/Stockholm Heart Epidemiology Programme (SCARFSHEEP)	European	Sweden	myocardial infarction case control	NA	NA		Metabochip		fasting plasma	overnight	NA	mmol/l	NA	Fasting fresh venous plasma with fluoride, Plasma centrifuged and analyzed immediately	Hexokinase assay		Fasting plasma with EDTA	overnight	pmol/l	Na	Fasting venous blood was immediately centrifuged and plasma frozen at -70°C until measurement	SCARF: ELISA (DAKO Ltd) SHEEP: Immunometric assay			NA	NA	NA	NA	NA	MA	NA	NA	NA	NA	NA	NA	MA	NA		3061 (72.0/28.0)	2446 (70.8/29.2)	n.a.	n.a.	57.0(7.1)/ 60.2(7.2)	26.1(3.4)/ 25.9(4.3)	4.01 (3.89)/ 3.95(3.70)	59.7(46.8)/ 55.8(41.1)	n.a.
	Tracking Adolescents' Individual Lives Survey (TRAILS)	European	Netherlands	Adolescents - poopulation based	23021478	http://www.trails.nl	No	GWAS	No	Fasting fresh venous plasma with fluoride	Overnight fast	NA	mmol/l	NA	Transported at ambient temperature & delivered to laboratory within 4 hours	Enzymatic in vitro UV test, Roche Diagnostics; for Modular	8087989	Fasting plasma	Overnight fast	mU/L	Multiplied by 6	-	Radio-Immuno-Assay (RIA), Diagnostic Systems Laboratories, Inc, Texas, USA.	-	4579520, 3908269, 4472196	NA	NA	NA	NA	NA	MA	NA	EDTA plasma	Fasting samples transported in melting ice & delivered to laboratory within 4 hours	High-performance liquid chromatography, Variant	Bio-Rad		Yes		Diabetes, FG >= 7 mmol/l, HbA1c >= 6.5 %, missing covariates	958 (47.7/52.3)	949 (47.4/52.6)	NA	958 (47.7/52.3)	16.2 (0.6) / 16.2 (0.7)	20.8 (3.2) / 21.6 (2.9)	4.59 (0.39) / 4.47 (0.37)	74.8 (35.3) / 79.5 (36.7)	NA
	Tromso	European	Norway	Population-based	21422063	www.tromsostudy.net	No	Metabochip	No	NA	NA	NA	NA	NA	NA	NA	NA	NA	NA	NA	NA	NA	NA	NA	NA	NA	NA	NA	NA	NA	NA	NA	Non-fasting whole blood (EDTA)	Non-fasting samples transported at ambient temperature to laboratory on the day of collection and analysed	immunoturbidometric assay (UNIMATE 5 Hba1c on a Cobras Mira plus)	F.Hoffmann-La Roche, Basel, Switzerland	NA	no	20854377		NA	NA	NA	323 (0.43/0.57)	62.83 (6.54) / 62.65 (7.81)	25.96 (3.61) / 25.92 (3.96)	NA	NA	NA
	TwinGene	European	Sweden	Population-based	8981957	NA	No	GWAS	No	Fasting serum	Overnight	NA	mmol/L	NA	Venous	Synchron LX, Beckman	NA	NA	NA	NA	NA	NA	NA	NA	NA	NA	NA	NA	NA	NA	NA	NA	Whole blood (EDTA)	Venous	HPLC with ion-exchange chromatography	Variant II Turbo (Bio-Rad Laboratories, Hercules, USA)	Mono S calibration	Calculated NGSP-HbA1c from MonoS-HbA1c	NA	Anti-diabetic medication, FPG ≥ 7 mmol/L NGSP-HbA1c ≥ 6.5%	8005 (45.7 / 54.3)	NA	NA	8325 (45.3 / 54.7)	65.0 (8.1) / 64.3 (8.2)	26.1 (3.5) / 25.6 (4.2)	5.43 (0.55) / 5.25 (0.53)	NA	NA
	TwinsUK	European	UK	Population-based	31526404	https://twinsuk.ac.uk/	No	GWAS	No	Fasting Plasma	Overnight	NA	mmol/L	NA	Venous	Enzymatic colorimetric slide assay (Johnson and Johnson Clinical Diagnostic Systems, Amersham, U.K.) and Ektachem 700 multichannel analyzer	16402267	Fasting Plasma	Overnight	pmol/L	NA	venous blood collection	Immunoassay (Abbott Laboratories, Maidenhead, U.K.)	NA	16402267	Fasting Plasma	75g	mmol/l	NA	venous blood collection	Enzymatic colorimetric slide assay (Johnson and Johnson Clinical Diagnostic Systems, Amersham, U.K.) and Ektachem 700 multichannel analyzer	16402267	NA	NA	NA	NA	NA	NA	NA	Self-reported diabetes	1707 (0/100)	1650 (0/100)	683 (0/100)	NA	NA/59.7 (10.3)	NA/26.5(408)	NA / 4.9 (0.5)	NA/52.3(40.1)	NA / 5.2 (1.1)
	UK Househod Longitudinal Study (UKHLS)	European	UK	Longitudinal population-based cohort	29695297	https://www.understandingsociety.ac.uk	Yes	GWAS	No	NA	NA	NA	NA	NA	NA	NA	NA	NA	NA	NA	NA	NA	NA	NA	NA	NA	NA	NA	NA	NA	MA	NA	Whole blood	drawn into purple EDTA tubes	HPLC cation exchange on a Tosoh G8 analyser	Tosch Bioscience				Excluded those with no genotype, impaired fasting glucose, impaired glucose tolerance, diabetes, non-European ancestry, relateds based on GRM>-0.05	0	0	0	7607 (42/58)	49.2 (16.5)/49.9 (16.1)	NA	NA	NA	NA
	Uppsala Longitudinal Study of Adult Men (ULSAM)	European	Sweden	Population-based	16030278	http://www.pubcare.uu.se/ULSAM/	No	Metabochip	No	Fasting plasma	Overnight fast	NA	mmol/l	n.a.	Venous blood from antecubital vein	Glucose dehydrogenase method (Gluc-DH, Merck, Darmstadt, Germany)	12637978	Fasting plasma	Overnight fast	mU/l	Multiply by 6	Venous blood from antecubital vein	Enzymatic-immunological assay (Enzymun, Boehringer Mannheim)	NA	12637978	2-hour plasma	75 g	mmol/l	n.a.	Venous blood from antecubital vein	Glucose dehydrogenase method (Gluc-DH, Merck, Darmstadt, Germany)	12637978	NA	NA	NA	NA	NA	NA	NA	Diabetes (FPG ≥ 7.0 or Rx)	938 ( 100 / 0)	929 ( 100 / 0)	927 ( 100 / 0)	NA	71 ( 0.64 ) / n.a.	26.29 ( 3.4 ) / n.a.	5.77 ( 1.47 ) / n.a.	77.9 (49.75 ) / n.a.	8.31 ( 4.04 ) / n.a.
	Viking Health Study (VIKING)	European	UK	Population-based	-	NA	Yes	GWAS	No	Fasting plasma	8 hour fast	NA	mmol/l	NA	Blood samples were drawn using the Sarstedt monovette system after an overnight fast (minimum 8 hours) into a variety of anti-coagulants, following standard order-of-draw. The tube for the glycemic traits and other blood biochemistry was a serum gel tube, which was delivered to the hospital lab for processing immediately after clotting - at the very latest within 2 h but usually within less than …	Enzymatic colorimetic assay, SYNCHRON CX® System, Kit # 442640.	NA	Fasting plasma	8 hour fast	pmol/l	NA	Blood samples drawn with Sarstedt monovette system into serum gel tubes, and delivered to hospital lab for processing immediately after clotting	Access Immunoassay Systems, Ultrasensitive Insulin, REF 33410, Beckman Coulter	0.21 pmol/L	NA	NA	NA	NA	NA	NA	NA	NA	Fasting plasma	as above	Enzymatic colorimetic assay, SYNCHRON CX® System, Kit # 650262.	Beckman Coulter	na	Yes	na	as per VarExp protocol	2047 (39.8/60.2)	2073 (40.1/59.9)	NA	2046 (40.14/59.86)	51.27(15.44)/48.91(14.99)	28.08(4.15)/26.93(5.29)	5.05(0.97)/4.76(0.78)	48.92(36.2)/50.54(282.03)	NA
	The Raine Study	European	Australia	Population-based	8105165	http://www.rainestudy.org.au/	Yes	GWAS	No	Fasting plasma	Overnight	No	mmol/L	NA	Blood samples drawn after overnight fast	Glucose was measured by an automated Technicon Axon analyzer (Bayer Diagnostics, Sydney, Australia) using a hexokinase method	NA	Fasting plasma	Overnight fast	uU/ml	Multiplied by 6.945	Blood samples drawn after overnight fast	Insulin was measured by automated radioimmunoassay (Tosoh, Tokyo, Japan).	2μU / ml	NA	NA	NA	NA	NA	NA	NA	NA	NA	NA	NA	NA	NA	NA	NA	Known diabetes, fasting plasma glucose >=7mmol/L	At 16year: 1011 (51.34/48.66); At 20year: 567 (52.38/47.62)	At 16year: 1011 (51.34/48.66); At 20year: 567 (52.38/47.62)	NA	NA	At 16 year: 17.01 (0.237) / 17.05 (0.261): At 20 year:19.99 (0.383) / 19.96 (0.406)	At 16 year: 23.77 (4.287) / 24.14 (5.110): At 20 year: 24.44 (4.189) / 24.35 (5.473)	At 16 year: 4.838 (0.3985)/ 4.649 (0.3672): At 20 year: 5.034 (0.3732) / 4.861 (0.3720)	At 16year: 61.01 (54.179) / 67.87 (87.735): At 20year: 28.73 (35.320)/ 30.84 (25.524)	NA
	Whitehall II	European	UK	Population-based	-	https://www.ucl.ac.uk/iehc/research/epidemiology-public-health/research/whitehallII	Yes	GWAS	No	Fasting Plasma	≥ 8 hours	No	mmol/l	NA	Venous blood samples for glucose samples were drawn into fluoride monovette tubes and insulin samples into native tubes, which were centrifuged on site within 1 h. Plasma or serum was immediately removed from the monovette tubes, and moved into microtubes and stored at –70C.	Oxidase method on YSI model 2300 STAT PLUS analyser (YSI Corporation, Yellow Springs, OH, USA)	8929820	Fasting serum	8 hours	pmol/L	NA	Venous blood samples for insulin samples into native tubes, which were centrifuged on site within 1 h. Plasma or serum was immediately removed from the monovette tubes, and moved into microtubes and stored at –70C.	DAKO insulin ELISA kit (DakoCytomation Ltd, Ely, UK)	5 pmol/L, mean CV 4·2–9·3%	8472350	Fasting serum	75 g	mmol/l	no	Fluoride monovette tubes and centrifuged on site within 1 h. Plasma or serum was immediately moved into microtubes and stored at –70C.	Oxidase method on YSI model 2300 STAT PLUS analyser (YSI Corporation, Yellow Springs, OH, USA)	19515410	Fasting serum	whole blood, drawn into EDTA Monovette tubes	Tosoh G8 high-performance ion-exchange liquid chromatography platform	Tosoh Bioscience, Tessenderlo, Belgium	Calibrated HPLC system	Yes	20020820	Excluded those with no genotype, impaired fasting glucose, impaired glucose tolerance, diabetes	2846 (77/23)	2649 (77/23)	2844 (77/23)	2490 (76/24)	48.65 (5.87) / 49.42 (6.06) for FG, Fin, 2hGlu 60.47 (5.84) / 61.21 (6.11) for HbA1C	25.02(3.04) / 25.42(4.55) for FG, Fin,2hrGlu 26.26(2.91) / 26.97(4.44) for HbA1C	5.20(0.39) / 5.01(0.42)	37.94(30.72) / 35.52(29.47)	5.08(1.19) /5.28(1.09)
	Women's Genome Health Study (WGHS)	European	USA	Population-based	18070814	NA	No	GWAS	No	NA	NA	NA	NA	NA	NA	NA	NA	NA	NA	NA	NA	NA	NA	NA	NA	NA	NA	NA	NA	NA	NA	NA	Packed red blood cells (EDTA)	Freezer pack chilled morning fasting blood sample overnighted to central lab within 24-30 hours of venipuncture	Tina-Quant turbidimetric inhibition immunoassay on Hitachi 911 autoanalyzer	Roche	NA	Yes	18070814, 19096510	Self-report of history of diabetes, HbA1c>=6.5	NA	NA	NA	22448 (0/100)	NA/54.6 (7.1)	NA/25.8 (4.8)	NA	NA	NA
Hispanic ancestry
	Genetics of Pancreatic Beta-cell Failure in Mexican-Americans (BetaGene)	Mexican American	US	Family-based	-	NA	No	GWAS	No	Fasting plasma	Overnight fast	NA	mg/dL	Multiplied by 0.0555	Venous blood from antecubital vein	Enzymatic glucose oxidase method (YSI Life Sciences)	NA	Fasting plasma	Overnight fast	µU/mL	Multiplied by 6	Venous blood from antecubital vein	Tosoh AIA-600II immunoassay analyzer	1µU/mL	NA	2h post glucose load plasma	75g	mg/dL	Multiplied by 0.0555	Venous blood from antecubital vein	Enzymatic glucose oxidase method (YSI Life Sciences)	NA	NA	NA	NA	NA	NA	NA	NA	Known Diabetes, FG ≥ 7mmol/l	1192 (28%/72%)	1191 (28%/72%)	1193 (28%/72%)	NA	33.1 (8.4) / 35.2 (7.6)	29.0 (5.5) / 29.8 (6.3)	5.16 (.59) / 5.00 (.65)	50.0 (37.9) / 52.7 (39.1)	6.95 (1.98) / 7.60 (2.22)
	Troglitazone in Prevention of Diabetes (TRIPOD)	Mexican American	US	Randomized Double-blinded Clinical Trial	#VALUE!	NA	No	GWAS	No	Fasting plasma	Overnight fast	NA	mg/dL	Multiplied by 0.0555	Venous blood from antecubital vein	Enzymatic glucose oxidase method (YSI Life Sciences)	NA	Fasting plasma	Overnight fast	µU/mL	Multiplied by 6	Venous blood from antecubital vein	Linco radioimmunoassay	2µU/mL	NA	2h post glucose load plasma	75g	mg/dL	Multiplied by 0.0555	Venous blood from antecubital vein	Enzymatic glucose oxidase method (YSI Life Sciences)	NA	NA	NA	NA	NA	NA	NA	NA	Known Diabetes, FG ≥ 7mmol/l	130 (0%/100%)	130 (0%/100%)	130 (0%/100%)	NA	NA / 34.9 (6.4)	NA / 30.6 (5.3)	NA / 5.28 (.62)	NA / 101.0 (54.0)	NA / 8.40 (1.46)
	BioMe	Hispanic	USA (New York City)	EMR-linked clinical care cohort	-	http://icahn.mssm.edu/research/institutes/institute-for-personalized-medicine/innovation-and-technology/biome-platform	Yes	GWAS	No	Fasting fresh venous plasma with fluoride	Overnight fast	No	mg/dl	Multiplied by 0.0555	-	-	NA	NA	NA	NA	NA	NA	NA	NA	NA	NA	NA	NA	NA	NA	NA	NA	Fasting whole blood (EDTA)	Fasting samples transported at ambient temperature and analysed the same day	The HbA1c determination is performed on TOSOH (manufacturer) Automated Glycohemoglobin Analyzer HPLC-723G8. The analyzer uses non-porous ion exchange, high performance liquid chromatography (HPLC) and microcomputer technology to measure the stable portion of HbA1c as a percentage of the total amount of hemoglobin.	TOSOH	The Tosoh analyzer is certified by the National Glycohemoglobin Standarization Program (NGSP).	Yes	NA	Diabetes (eMERGE algorithm), FG ≥ 7 mmol/l; HbA1c ≥ 6.5	1911 (38.4/61.6)	NA	NA	1677 (34.9/65.1)	50.8 (15.2) / 50.4 (16.0)	29.1 (6.1) / 30.3 (7.0)	4.77 (0.74) / 4.72 (0.74)	NA	NA
	Hypertension-Insulin Resistance Family Study (HTN)	Hispanic	USA	Family-based	11136689	NA	No	GWAS	No	Fasting plasma	Overnight fast	NA	mg/dL	Multiplied by 0.0555	Samples were drawn into ice-cold heparinized tubes and plasma was separated inmmediately and stored at -20°C until analysis	Glucose was measured by glucose oxidase (Beckman Glucose Analyzer, Beckman Instruments)	8349811	Fasting plasma	Overnight fast	uIU/mL	Multiplied by 6.945	Samples were drawn into ice-cold heparinized tubes and plasma was separated immediately and stored at -20°C until analysis	Human Insulin Specific RIA Kit (LINCO Research, St. Charles, MO; <0.2% cross-reactivity with proinsulin; manufacturer’s inter- and intra-assay coefficients are 2.9–6.0 and 2.2– 4.4%, respectively).	13.9pmol/L	7989488	2h post glucose load venous blood	75 g	mg/dl	Multiplied by 0.0555	Samples were drawn into ice-cold heparinized tubes and plasma was separated inmmediately and stored at -20°C until analysis	Glucose was measured by glucose oxidase (Beckman Glucose Analyzer, Beckman Instruments)	8349811	NA	NA	NA	NA	NA	NA	NA	Diabetes, FG ≥ 7 mmol/l	706(41.08/58.92)	650(39.85/60.15)	702(41.03/58.97)	NA	36.98(14.32)/37.48(14.01)	28.52(4.98)/28.88(5.76)	5.47(0.52)/5.17(0.53)	109.68(75.49)/106.7(76.15)	6.85(1.97)/7.26(1.98)
	Insulin Resistance Atherosclerosis Study (IRAS)	Hispanic	USA	Unrelated individuals	8680609	https://ifs2.phs.wakehealth.edu/	No	GWAS	No	Fasting plasma	Overnight fast	NA	mg/dl	Divided by 18	Fasting venous blood was immediatelly centrifuged and plasma frozen at -70C until measurement	autoanalyzer using the glucose oxidase method	NA	Fasting plasma	Overnight fast	μU/mL	Multiplied by 6	Fasting venous blood was immediatelly centrifuged and plasma frozen at -70C until measurement	dextran-charcoal radioimmunoassay	-	PMID: 5320561	2 hour fresh venous plasma with fluoride	75g	mg/dL	2018-01-01	Fasting venous blood was immediatelly centrifuged and plasma frozen at -70C until measurement	autoanalyzer using the glucose oxidase method		Fasting whole blood (EDTA)	plasma frozen at -70C until measurement	A1C was measured by an automated microparticle immunoassay using whole blood (Medlantic Research Institute, Washington, DC)	-	-	-	-	Diabetes, FG>=7	181 (42% / 58%)	181 (42% / 58%)	182 (42% / 58%)	180 (42% / 58%)	58.0 (8.9) / 59.0 (7.9)	28.8 (4.1) / 29.0 (5.7)	5.53 (0.57) / 5.28 (0.52)	117.6 (78.3) / 105.7 (63.2)	6.70 (2.00) / 7.18 (2.24)
	Insulin Resistance Atherosclerosis Study (IRAS) FS	Hispanic	USA	Family-based	12684185	https://ifs2.phs.wakehealth.edu/	No	GWAS	No	Fasting plasma	Overnight fast	NA	mg/dl	Divided by 18	Fasting venous blood was immediatelly centrifuged and plasma frozen at -80C until measurement	autoanalyzer using the glucose oxidase method	NA	Fasting plasma	Overnight fast	μU/mL	Multiplied by 6	Fasting venous blood was immediatelly centrifuged and plasma frozen at -80C until measurement	dextran-charcoal radioimmunoassay	-	PMID: 5320561	NA	NA	NA	NA	NA	NA	NA	NA	NA	NA	NA	NA	NA	NA	Diabetes, FG>=7	1021 (41% / 59%)	1022 (41% / 59%)	NA	NA	39.6 (14.2) / 41.5 (13.3)	28.0 (5.2) / 28.5 (6.1)	5.29 (0.49) / 5.11 (0.54)	89.6 (63.1) / 89.2 (68.7)	NA
	Mexican-American Coronary Artery Disease Study (MACAD)	Hispanic	USA	Family-based	14693718	NA	No	GWAS	No	Fasting plasma	Overnight fast	NA	mg/dL	Multiplied by 0.0555	Samples were drawn into ice-cold heparinized tubes and plasma was separated inmmediately and stored at -20°C until analysis	Glucose was measured by glucose oxidase (Beckman Glucose Analyzer, Beckman Instruments)	8349811	Fasting plasma	Overnight fast	uIU/mL	Multiplied by 6.945	Samples were drawn into ice-cold heparinized tubes and plasma was separated immediately and stored at -20°C until analysis	Human Insulin Specific RIA Kit (LINCO Research, St. Charles, MO; <0.2% cross-reactivity with proinsulin; manufacturer’s inter- and intra-assay coefficients are 2.9–6.0 and 2.2– 4.4%, respectively).	13.9pmol/L	7989488	Plasma 2 hours after administration of oral glucose	75 g	mg/dl	Multiplied by 0.0555	Samples were drawn into ice-cold heparinized tubes and plasma was separated inmmediately and stored at -20°C until analysis	Glucose was measured by glucose oxidase (Beckman Glucose Analyzer, Beckman Instruments)	8349811	NA	NA	NA	NA	NA	NA	NA	Diabetes, FG ≥ 7 mmol/l	769(43.3/56.7)	546(41.94/58.06)	767(43.55/56.45)	NA	34.5(9.18)/34.48(8.62)	28.66(4.44)/29.12(5.56)	5.24(0.54)/5.04(0.56)	111.92(67.06)/111.89(62.6)	6.14(2.06)/6.58(1.84)
	Multi-Ethnic Study of Atherosclerosis (MESA)	Hispanic	USA	Population-based	12397006	http://www.mesa-nhlbi.org/	Yes	GWAS and Metabochip	Yes	Fasting serum	≥ 8 hours (overnight)	NA	mg/dL	Multiplied by 0.0555	After 12 hour fast	Glucose oxidase method on the Vitros analyzer (Johnson & Johnson, Rochester, NY)	20961972	Fasting serum	≥ 8 hours (overnight)	mU/L	Multiplied by 6	After 12 hour fast	Immunoenzymatic sandwich assay using Access Ultrasensitive Insulin Reagent on the Access Immunoassay System (Beckman Instruments)	2μU / ml	19154954	NA	NA	NA	NA	NA	NA	NA	EDTA blood	≥8 hr overnight fast	HbA1C is measured in EDTA blood that is diluted at the Field Centers in a sample preparation vial containing an aqueous solution of EDTA and potassium cyanide (HbA1c Sample Preparation Kit, Bio-Rad, Hercules, CA).	Specimen from the prep vial is analyzed by HPLC using the Tosoh HPLC Glycohemoglobin Analyzer (Tosoh Medics, Inc., San Francisco, CA 94080).	This method is calibrated utilizing standard values derived by the National Glycohemoglobin Standardization Program (NGSP). Reference range is 4.3-6.0% with a laboratory CV range of 1.4-1.9%. Measurements are made at the Collaborative Studies Clinical Laboratory at University of Minnesota Medical Center, Fairview (Minneapolis, MN).	Yes	4106917	Diabetes, Diabetes medication, FG>=7mmol/l, HbA1>=6.5%	1230(47.48%/52.52%)	1230(47.48%/52.52%)	NA	1300(48.23%/51.77%)	60.40(10.41)/60.87(10.35)	28.50(4.12)/29.50(5.31)	5.14(0.58)/4.96(0.61)	64.28(38.41)/63.96(36.07)	NA
	NIDDM	Hispanic	USA	Family-based	25524916	NA	No	GWAS	No	Fasting plasma	Overnight fast	NA	mg/dL	Multiplied by 0.0555	Samples were drawn into ice-cold heparinized tubes and plasma was separated inmmediately and stored at -20°C until analysis	Glucose was measured by glucose oxidase (Beckman Glucose Analyzer, Beckman Instruments)	8349811	Fasting plasma	Overnight fast	uIU/mL	Multiplied by 6.945	Samples were drawn into ice-cold heparinized tubes and plasma was separated immediately and stored at -20°C until analysis	Human Insulin Specific RIA Kit (LINCO Research, St. Charles, MO; <0.2% cross-reactivity with proinsulin; manufacturer’s inter- and intra-assay coefficients are 2.9–6.0 and 2.2– 4.4%, respectively).	13.9pmol/L	7989488	Plasma 2 hours after administration of oral glucose	75 g	mg/dl	Multiplied by 0.0555	Samples were drawn into ice-cold heparinized tubes and plasma was separated inmmediately and stored at -20°C until analysis	Glucose was measured by glucose oxidase (Beckman Glucose Analyzer, Beckman Instruments)	8349811	NA	NA	NA	NA	NA	NA	NA	Diabetes, FG ≥ 7 mmol/l	182(43.41/56.59)	124(45.97/54.03)	162(45.06/54.94)	NA	31.1(10.27)/32.25(9.05)	28.11(6.2)/29.01(6.28)	5(0.74)/4.77(0.69)	106.44(69.35)/99.64(59.38)	6.41(1.92)/6.62(1.51)
	Pelotas Birth Cohort Study (PELOTAS)	Admixed (European + African: HA in the results files)	Brazil	Population-based birth cohort	16373375	http://www.epidemio-ufpel.org.br/site/content/home/index.php	No	GWAS	No	NA	NA	NA	NA	NA	NA	NA	NA	NA	NA	NA	NA	NA	NA	NA	NA	NA	NA	NA	NA	NA	NA	NA	Venous blood (no information regarding fasting)	Venous blood collected in EDTA tubes , stored on protein Saver 903 card at adequate temperatures (-80° C)	ion-exchange high-performance liquid chromatography (HPLC) method	VARIANTTM II testing system (Bio-Rad Laboratories Inc, Hercules, CA)	Calibrator assigned value (5.6%, 10.2%)	Secondary Reference Laboratory Univ. of Minn SRL#10	NA	Diabetes (HbA1c >= 6.5% OR Random glucose >= 200 mg/dl)	NA	NA	NA	2728 (48.3/51.7)	-	-	NA	NA	NA
	Slim-Initiative in Genomic Medicine for the Americas (SIGMA)	Mexican-mestizo	México	Population-based prospective and case-control study	24390345	NA	Yes	GWAS	No	Fasting plasma	9-12 hour fast	Yes	mg/dl	Multiplied by 0.0555	-	Glucose oxidase method	NA	Fasting plasma	9-12 hour fast	μU/l	Multiplied by 6	9-12 h fast	Radioimmunoassay	-	NA	NA	NA	NA	NA	NA	NA	NA	NA	NA	NA	NA	NA	NA	NA	-	2543 (37.4/62.6)	1642 (36.4/63.6)	NA	NA	57.5(9.4)/56.8(9.5)	27.9(3.8)/28.8(4.6)	4.9(0.5)/4.9(0.5)	70.5(46.6)/67.3(47.3)	NA
	Hispanic Community Health Study/Study of Latinos (HCHS/SOL)	Hispanic	USA	Longitudinal population-based cohort, includes some family members	20609343; 20609344	https://sites.cscc.unc.edu/hchs/	Yes	GWAS	No	Fasting plasma	≥ 8 hours (overnight)	NA	mg/dl	0.0555	Venous blood specimens were collected, processed, and frozen on site of blood draw.	Plasma glucose was assessed using a hexokinase enzymatic method (Roche Diagnostics Corporation, Indian- apolis, IN)	25061138	Fasting plasma	≥ 8 hours (overnight)	μU/l	multiplied by 6	Venous blood specimens were collected, processed, and frozen on site of blood draw.	Fasting insulin was measured by using 2 commercial immunoassays (ELISA, Mercodia AB, Uppsala, Sweden; and sandwich immunoassay on a Roche Elecsys 2010 Analyzer, Roche Diagnostics, Indianapolis, IN); early measures conducted with the Mercodia assay were calibrated, and values were equivalent to the Roche method.		26416808	Plasma 2 hours after of administration of 75g of oral glucose	75g	mg/dl	Multiplied by 0.0555	Venous blood specimens were collected, processed, and frozen on site of blood draw.	Plasma glucose was assessed using a hexokinase enzymatic method (Roche Diagnostics Corporation, Indian- apolis, IN)	25061138	venous blood	EDTA tubes	Tosoh G7 automated high-performance liquid chromatography analyzer (Tosoh Bioscience, San Francisco, CA)	Tosoh Bioscience, San Francisco, CA	-	-	31213470	The analysis excluded participants with diabetes (self-reported, on antihyperglycemic medications, HbA1c ≥6.5% [48 mmol/mol], fasting glucose ≥200 mg/dL, or glucose ≥200 mg/dL after oral glucose tolerance test [OGTT]).	9632 (0.42/0.58)	10053 (0.41/0.59)	9622 (41.7/58.3)	9646 (41.9, 58.0)	43.0 (14.0)/44.4 (13.5)	28.6 (5.0)/29.6 (6.2)	5.33 (0.45)/5.12 (0.45)	72.3 (54.1)/72.4 (8.4)	6.14 (1.77)/6.62 (1.67)
South Asian ancestry
	London Life Science Prospective Population Study (LOLIPO) IA317	South Indian Asians	UK	Population-based	18454146	http://www.lolipopstudy.org/	Yes	GWAS	No	Fasting whole blood (EDTA)	≥ 8 hours (overnight)	NA	mmol/l	NA	Fasting samples transported at ambient temperature and analysed the same day	Menarini HA-8160	NA	Fasting whole blood (EDTA)	≥ 8 hours (overnight)	uU/mL	Multiplied by 6.945	Fasting samples transported at ambient temperature and analysed the same day	-	-	-	NA	NA	NA	NA	NA	NA	NA	Fasting whole blood (EDTA)	Fasting samples transported at ambient temperature and analysed the same day	non-enzymatic method	Toshoh, Tokyo, Japan	Yes	Yes	18454146	Diabetes, FG ≥ 7 mmol/l, HbA1c ≥ 6.5	2059 (100 / 0)	1592 (100 / 0)	NA	1594 (100/0)	48.25 (10.46) / n.a.	26.78 (4.26) / n.a.	5.90 (2.09) / n.a.	81.81 (56.27) / n.a.	NA
	London Life Science Prospective Population Study (LOLIPOP) IA610	South Indian Asians	UK	Population-based	19820698; 19651812	http://www.lolipopstudy.org/	Yes	GWAS	No	Fasting whole blood (EDTA)	≥ 8 hours (overnight)	NA	mmol/l	NA	Fasting samples transported at ambient temperature and analysed the same day	Menarini HA-8160	NA	Fasting whole blood (EDTA)	≥ 8 hours (overnight)	uU/mL	Multiplied by 6.945	Fasting samples transported at ambient temperature and analysed the same day	-	-	-	NA	NA	NA	NA	NA	NA	NA	Fasting whole blood (EDTA)	Fasting samples transported at ambient temperature and analysed the same day	non-enzymatic method	Toshoh, Tokyo, Japan	Yes	Yes	19820698, 19651812	Diabetes, FG ≥ 7 mmol/l, HbA1c ≥ 6.5	4529 (85.32 / 14.68)	4182 (86.78 / 13.22)	NA	3661 (81.92 / 18.08)	55.10 (10.66) / 56.87 (9.95)	26.85 (4.05) / 28.74 (5.31)	5.15 (0.61) / 5.07 (0.49)	81.09 (58.80) / 71.25 (52.41)	NA
	London Life Science Prospective Population Study (LOLIPO) IAP	South Indian Asians	UK	Population-based	18193046	http://www.lolipopstudy.org/	No	GWAS	No	Fasting whole blood (EDTA)	≥ 8 hours (overnight)	NA	mmol/l	NA	Fasting samples transported at ambient temperature and analysed the same day	Menarini HA-8160	NA	Fasting whole blood (EDTA)	≥ 8 hours (overnight)	uU/mL	Multiplied by 6.945	Fasting samples transported at ambient temperature and analysed the same day	-	-	-	NA	NA	NA	NA	NA	NA	NA	Fasting whole blood (EDTA)	Fasting samples transported at ambient temperature and analysed the same day	non-enzymatic method	Toshoh, Tokyo, Japan	Yes	Yes	18193046	Diabetes, FG ≥ 7 mmol/l, HbA1c ≥ 6.5	368 (100 / 0)	367 (100 / 0)	NA	368 (100/0)	51.08 (8.35) / NA	27.14 (4.01) / NA	5.24 (0.57) / NA	88.30 (82.70) / NA	NA
	London Life Science Prospective Population Study (LOLIPOP) OmniEE	South Indian Asians	UK	Population-based	19820698; 19651812	http://www.lolipopstudy.org/	No	GWAS	No	Fasting whole blood (EDTA)	≥ 8 hours (overnight)	NA	mmol/l	NA	Fasting samples transported at ambient temperature and analysed the same day	Menarini HA-8160	NA	Fasting whole blood (EDTA)	≥ 8 hours (overnight)	uU/mL	Multiplied by 6.945	Fasting samples transported at ambient temperature and analysed the same day	-	-	-	NA	NA	NA	NA	NA	NA	NA	Fasting whole blood (EDTA)	Fasting samples transported at ambient temperature and analysed the same day	non-enzymatic method	Toshoh, Tokyo, Japan	Yes	Yes	19820698, 19651812	Diabetes, FG ≥ 7 mmol/l, HbA1c ≥ 6.5	544 (53.86 / 46.14)	369 (54.47 / 45.53)	NA	532 (53.38 / 46.62)	48.69 (9.79) / 50.82 (10.05)	27.15 (4.10) / 28.42 (4.87)	5.07 (0.44) / 4.90 (0.42)	76.05 (43.24) / 74.99 (136.20)	NA
	Ragama Health Study (RHS)	Sri Lankan	Sri Lanka	Population-based	19937311	NA	Yes	GWAS	No	Fasting plasma	≥12 hours (overnight)	No	mg/dL	Divide by 18	Blood samples were drawn after over-night fast	Hexokinase-glucose-6-phosphate dehydrogenase	19937311	Fasting plasma	≥12 hours (overnight)	uU/mL	NA	Blood samples were drawn after over-night fast	-	NA	19476560	NA	NA	NA	NA	NA	NA	NA	Fasting plasma	-	high performance liquid chromatography (HPLC)	-	-	-	19476560	Known diabetes. Fasting plasma glucose >= 7 mmol/L. HbA1c >= 6.5%	1849 (43.9/56.1)	1848 (43.8/56.2)	NA	1858 (43.9/56.1)	51.5 (8.1) / 51.3 (8.2)	23.0 (3.9) / 24.8 (4.4)	5.7 (0.5) / 5.6 (0.6)	42.9 (30.7) / 52.9 (30.3)	NA
	Singapore Indian Eye Study (SINDI)	South Asian Indian	Singapore	Population-based, cross-sectional survey	19995197; 21984434	https://www.seri.com.sg/key-programmes/singapore-epidemiology-of-eye-diseases-seed/	Yes	GWAS	No	Non-fasting	NA	NA	NA	NA	NA	NA	NA	NA	NA	NA	NA	NA	NA	NA	NA	NA	NA	NA	NA	NA	NA	NA	Non-fasting	35-mL sample of venous blood	immunoassay with the Roche Cobas c501	Roche Diagnostics	National Glycoprotein Standardization Program with controls traceable to the Diabetes Control and Complications Trial	Yes	25375980	personal history of T2D OR self-reported diabetic medication OR HbA1c>=6.5%	NA	NA	NA	1512 (49.07/50.93)	56.97 (9.86) / 55.89 (9.64)	24.70 (3.91) / 26.59 (4.88)	NA	NA	NA
[truncated: 26 more columns]

[truncated: 6 more sheets: Order 3, Order 4, Order 5, Order 6, Order 7, Order 8]
